# Supplementary material for: Identification and analysis of chemokine-related and NETosis-related genes in acute pancreatitis to develop a predictive model
Source: Front Genet. 2024 May 9;15:1389936. doi: 10.3389/fgene.2024.1389936 (PMC11112067; doi:10.3389/fgene.2024.1389936)
Supplement: Supplementary file 1 [file DataSheet1.ZIP]

Archive with 7 entries (6 files):
- supplementary materials/Supplementary figure 1_ KEGG_pathways enrichment analysis of DECRGs and DENRGs.pdf
- supplementary materials/Supplementary materials 1_genemania-report.pdf
- supplementary materials/Supplementary materials 2_GO results.txt
- supplementary materials/Supplementary materials 3_chemokine-related genes.csv
- supplementary materials/Supplementary materials 4_netosis-related genes.csv
- supplementary materials/Supplementary materials 5_details of DECRGs and DENRGs.xls
- supplementary materials/
