# Supplementary material for: Identification and analysis of chemokine-related and NETosis-related genes in acute pancreatitis to develop a predictive model
Source: Front Genet. 2024 May 9;15:1389936. doi: 10.3389/fgene.2024.1389936 (PMC11112067; doi:10.3389/fgene.2024.1389936)
Supplement: Supplementary file 1 [file DataSheet1.ZIP › supplementary materials/Supplementary materials 2_GO results.txt]

ONTOLOGY	ID	Description	GeneRatio	BgRatio	pvalue	p.adjust	qvalue	geneID	Count
BP	GO:0030098	lymphocyte differentiation	39/466	419/18903	1.10917921727405e-12	4.72843100323928e-09	4.07127150593118e-09	IL18/DOCK10/GATA3/RASGRP1/THEMIS/RORA/CLEC4E/FCER1G/ITGA4/ATM/SPN/EOMES/IL7R/CR1/IKZF3/FUT7/BCL11B/CD3G/CARD11/ITK/CD3E/TCF7/CLEC4D/CD8A/CAMK4/CD40LG/VNN1/PGLYRP1/LEF1/CD28/TESPA1/LCK/FCRL3/CCR7/IL10/FZD5/MS4A1/MERTK/IL18R1	39
BP	GO:1903131	mononuclear cell differentiation	41/466	473/18903	2.8890076850264e-12	6.15791988063378e-09	5.30208936720372e-09	IL18/DOCK10/GATA3/RASGRP1/THEMIS/RORA/CLEC4E/FCER1G/ITGA4/ATM/SPN/EOMES/IL7R/CR1/IKZF3/FUT7/BCL11B/CD3G/CARD11/PPARG/ITK/CD3E/TCF7/CLEC4D/CD8A/CAMK4/CD40LG/VNN1/PGLYRP1/TRPM2/LEF1/CD28/TESPA1/LCK/FCRL3/CCR7/IL10/FZD5/MS4A1/MERTK/IL18R1	41
BP	GO:0050727	regulation of inflammatory response	36/466	414/18903	5.96544619982035e-11	6.50459893974226e-08	5.60058681256868e-08	IL18/S100A8/GATA3/RORA/ETS1/S100A12/ATM/FCGR1A/NLRC4/LILRA5/S100A9/IL1R1/FUT7/F12/PPARG/AIM2/CASP5/TNFAIP6/PGLYRP1/CD28/MMP9/CCL5/NAIP/CCR7/OSM/IL10/NT5E/CST7/SOCS3/CYP19A1/GPER1/EDNRB/FFAR3/PTGES/ALOX15/MMP8	36
BP	GO:0030217	T cell differentiation	30/466	296/18903	6.10330653506193e-11	6.50459893974226e-08	5.60058681256868e-08	IL18/GATA3/RASGRP1/THEMIS/RORA/CLEC4E/FCER1G/SPN/EOMES/IL7R/CR1/IKZF3/FUT7/BCL11B/CD3G/CARD11/ITK/CD3E/TCF7/CLEC4D/CD8A/CAMK4/VNN1/LEF1/CD28/TESPA1/LCK/CCR7/FZD5/IL18R1	30
BP	GO:0002253	activation of immune response	33/466	397/18903	1.22446178017814e-09	9.68039383618897e-07	8.33500828593428e-07	NFATC2/GATA3/PLEKHA1/THEMIS/FCER1G/NLRC4/CR1/TRAC/CD3G/C3AR1/CARD11/ITK/CD3E/BMX/CD8A/AIM2/C1QB/CD247/C1QC/CD28/TESPA1/LCK/FCRL3/TRBC1/CCR7/NECTIN2/VSIG4/MS4A1/TRGC2/CLEC6A/IGHM/C1QA/C4BPA	33
BP	GO:0001819	positive regulation of cytokine production	37/466	486/18903	1.36247626125109e-09	9.68039383618897e-07	8.33500828593428e-07	AIF1/IL18/SPTBN1/HMGB2/GATA3/LY96/RASGRP1/RORA/LAMTOR5/CLEC4E/FCER1G/NLRC4/LILRA5/SPN/IL1R1/C3AR1/CARD11/ITK/CD3E/TLR5/AIM2/CD40LG/ORM1/CD6/IRAK3/CD28/NAIP/CCR7/OSM/IL10/ORM2/FZD5/CLEC5A/CLEC6A/IL18R1/FFAR3/MMP8	37
BP	GO:0002768	immune response-regulating cell surface receptor signaling pathway	30/466	341/18903	1.88224777165442e-09	1.14628889293754e-06	9.86977139813379e-07	NFATC2/GATA3/PLEKHA1/THEMIS/CLEC4E/FCER1G/FCGR1A/CR1/TRAC/CD3G/C3AR1/CARD11/ITK/CD3E/CLEC4D/BMX/CD8A/CD247/FCGR1BP/CD28/TESPA1/LCK/FCRL3/TRBC1/CCR7/NECTIN2/MS4A1/TRGC2/CLEC6A/IGHM	30
BP	GO:0002526	acute inflammatory response	17/466	114/18903	2.83271011905829e-09	1.50948040469318e-06	1.29969212962582e-06	S100A8/GATA3/FCGR1A/FUT7/F12/VNN1/ORM1/CD6/CCR7/OSM/ORM2/MYLK3/HP/EDNRB/FFAR3/KL/PTGES	17
BP	GO:0007159	leukocyte cell-cell adhesion	32/466	414/18903	1.27968696383403e-08	6.06145058536051e-06	5.21902741858392e-06	AIF1/IL18/S100A8/GATA3/RASGRP1/ETS1/ITGA4/SPN/ST3GAL4/S100A9/IL7R/CR1/ARG1/CD5/FUT7/CARD11/CD3E/CD40LG/VNN1/LEF1/CD6/CD28/TESPA1/LCK/CCL5/CCR7/IL10/NT5E/VSIG4/IGFBP2/CD177/HLA-DQA2	32
BP	GO:0002460	adaptive immune response based on somatic recombination of immune receptors built from immunoglobulin superfamily domains	30/466	375/18903	1.69851862672681e-08	7.24078490573638e-06	6.23445731725935e-06	IL18/GATA3/RORA/FCER1G/FCGR1A/SPN/IL7R/IL1R1/CR1/ARG1/FUT7/CD8A/C1QB/BACH2/CD40LG/LEF1/C1QC/CD28/TRBC1/NECTIN2/IL10/FZD5/CLEC6A/IGHM/C1QA/IL18R1/SCART1/C4BPA/HLA-DQA2/KDM5D	30
BP	GO:0022409	positive regulation of cell-cell adhesion	27/466	322/18903	3.38750873257481e-08	1.3128136115424e-05	1.13035817708023e-05	AIF1/IL18/GATA3/RASGRP1/ETS1/ITGA4/ST3GAL4/IL7R/CR1/CD5/FUT7/CARD11/CD3E/CD40LG/VNN1/LEF1/CD6/CD28/TESPA1/LCK/CCL5/CCR7/IL10/PLPP3/IGFBP2/MYO10/HLA-DQA2	27
BP	GO:0002429	immune response-activating cell surface receptor signaling pathway	26/466	312/18903	6.90430353094275e-08	2.26408045787761e-05	1.94941752327104e-05	NFATC2/GATA3/PLEKHA1/THEMIS/FCER1G/CR1/TRAC/CD3G/C3AR1/CARD11/ITK/CD3E/BMX/CD8A/CD247/CD28/TESPA1/LCK/FCRL3/TRBC1/CCR7/NECTIN2/MS4A1/TRGC2/CLEC6A/IGHM	26
BP	GO:0002757	immune response-activating signal transduction	26/466	312/18903	6.90430353094275e-08	2.26408045787761e-05	1.94941752327104e-05	NFATC2/GATA3/PLEKHA1/THEMIS/FCER1G/CR1/TRAC/CD3G/C3AR1/CARD11/ITK/CD3E/BMX/CD8A/CD247/CD28/TESPA1/LCK/FCRL3/TRBC1/CCR7/NECTIN2/MS4A1/TRGC2/CLEC6A/IGHM	26
BP	GO:0042742	defense response to bacterium	29/466	382/18903	9.20118504880364e-08	2.66020252305975e-05	2.29048636317625e-05	IL18/S100A8/HMGB2/SLPI/ANXA3/S100A12/CLEC4E/FCER1G/FCGR1A/NLRC4/SPN/S100A9/CAMP/IL7R/H2BC21/CLEC4D/TLR5/PGLYRP1/TRBC1/NAIP/GBP4/RNASE3/IL10/RNASE1/HP/GNLY/IGHM/PI3/BPI	29
BP	GO:1903039	positive regulation of leukocyte cell-cell adhesion	24/466	275/18903	9.36031851885908e-08	2.66020252305975e-05	2.29048636317625e-05	AIF1/IL18/GATA3/RASGRP1/ETS1/ITGA4/ST3GAL4/IL7R/CR1/CD5/FUT7/CARD11/CD3E/CD40LG/VNN1/LEF1/CD6/CD28/TESPA1/LCK/CCL5/CCR7/IGFBP2/HLA-DQA2	24
BP	GO:0033077	T cell differentiation in thymus	13/466	86/18903	1.779426898648e-07	4.74106054308526e-05	4.08214578656945e-05	GATA3/RASGRP1/IL7R/BCL11B/CD3G/CARD11/CD3E/CAMK4/VNN1/CD28/TESPA1/CCR7/FZD5	13
BP	GO:1903037	regulation of leukocyte cell-cell adhesion	28/466	377/18903	2.41485220147781e-07	6.05559702052935e-05	5.21398738486262e-05	AIF1/IL18/GATA3/RASGRP1/ETS1/ITGA4/SPN/ST3GAL4/IL7R/CR1/ARG1/CD5/FUT7/CARD11/CD3E/CD40LG/VNN1/LEF1/CD6/CD28/TESPA1/LCK/CCL5/CCR7/IL10/VSIG4/IGFBP2/HLA-DQA2	28
BP	GO:0046631	alpha-beta T cell activation	18/466	174/18903	3.18683677342004e-07	7.18091802578693e-05	6.18291076358854e-05	CLEC4A/IL18/GATA3/RORA/SPN/EOMES/FUT7/TRAC/BCL11B/CD3G/CARD11/ITK/CD3E/CD247/LEF1/CD28/TRBC1/IL18R1	18
BP	GO:0050851	antigen receptor-mediated signaling pathway	22/466	252/18903	3.2005029906158e-07	7.18091802578693e-05	6.18291076358854e-05	NFATC2/GATA3/PLEKHA1/THEMIS/TRAC/CD3G/CARD11/ITK/CD3E/BMX/CD8A/CD247/CD28/TESPA1/LCK/FCRL3/TRBC1/CCR7/NECTIN2/MS4A1/TRGC2/IGHM	22
BP	GO:0050852	T cell receptor signaling pathway	16/466	139/18903	3.37782647902014e-07	7.19983714003142e-05	6.19920049070696e-05	GATA3/THEMIS/TRAC/CD3G/CARD11/ITK/CD3E/CD8A/CD247/CD28/TESPA1/LCK/TRBC1/CCR7/NECTIN2/TRGC2	16
BP	GO:0002274	myeloid leukocyte activation	21/466	237/18903	4.64358320832471e-07	9.27453022636555e-05	7.98555178570482e-05	AIF1/IL18/RASGRP1/RORA/ANXA3/S100A12/FCER1G/ATM/CAMP/ADAM9/CLEC4D/CAMK4/CCL5/NECTIN2/IL10/CST7/VSIG4/C1QA/CD177/BPI/MMP8	21
BP	GO:0002449	lymphocyte mediated immunity	27/466	367/18903	4.78629286840352e-07	9.27453022636555e-05	7.98555178570482e-05	IL18/GATA3/RASGRP1/FCER1G/FCGR1A/IL7R/IL1R1/CR1/ARG1/FUT7/CD96/CD8A/C1QB/CD40LG/C1QC/CD28/TRBC1/NECTIN2/IL10/FZD5/IGHM/C1QA/IL18R1/SCART1/C4BPA/HLA-DQA2/KDM5D	27
BP	GO:0022407	regulation of cell-cell adhesion	32/466	490/18903	6.0623490099048e-07	0.000112364320996627	9.67478764189384e-05	AIF1/IL18/GATA3/RASGRP1/ETS1/ITGA4/SPN/ST3GAL4/IL7R/CR1/ARG1/CD5/FUT7/CARD11/CD3E/CD40LG/VNN1/LEF1/CD6/CD28/TESPA1/LCK/CCL5/CCR7/IL10/PLPP3/VSIG4/IGFBP2/MYO10/EPCAM/BMP2/HLA-DQA2	32
BP	GO:0045785	positive regulation of cell adhesion	31/466	484/18903	1.37364077963773e-06	0.000243992943483151	0.00021008269292091	AIF1/IL18/GATA3/RASGRP1/ETS1/ITGA4/ATM/ST3GAL4/IL7R/CR1/SPOCK2/CD5/FUT7/ADAM9/CARD11/CD3E/CD40LG/VNN1/LEF1/CD6/CD28/TESPA1/LCK/CCL5/CCR7/IL10/PLPP3/IGFBP2/MYO10/ALOX15/HLA-DQA2	31
BP	GO:0050867	positive regulation of cell activation	30/466	467/18903	1.91855628875282e-06	0.00032715221835813	0.000281684453847624	AIF1/IL18/NFATC2/GATA3/RASGRP1/LILRA5/IL7R/CR1/CD5/CARD11/CD3E/CLEC4D/CD40LG/VNN1/LEF1/CD6/CD28/TESPA1/LCK/FCRL3/CCL5/TRBC1/CCR7/NECTIN2/IL10/IGFBP2/IGHM/CD177/MMP8/HLA-DQA2	30
BP	GO:0050900	leukocyte migration	27/466	398/18903	2.28182817861095e-06	0.000365990752282838	0.00031512519061453	AIF1/CKLF/S100A8/GATA3/S100A12/FCER1G/ITGA4/SPN/ST3GAL4/S100A9/IL1R1/FUT7/C3AR1/TNFAIP6/TRPM2/MMP9/LCK/LYVE1/CCL5/ITGA7/CCR7/IL10/CXCR3/CYP19A1/HSD3B7/EDNRB/CD177	27
BP	GO:0046629	gamma-delta T cell activation	7/466	26/18903	2.31802728398701e-06	0.000365990752282838	0.00031512519061453	CD3G/ITK/CD3E/TCF7/CD247/LEF1/TRGC2	7
BP	GO:0050863	regulation of T cell activation	26/466	376/18903	2.47957850524425e-06	0.000377515827423436	0.000325048505555891	AIF1/IL18/GATA3/RASGRP1/SPN/IL7R/CR1/ARG1/CD5/CARD11/CD3E/TCF7/CAMK4/CD40LG/VNN1/LEF1/CD6/CD28/TESPA1/LCK/CCL5/CCR7/IL10/VSIG4/IGFBP2/HLA-DQA2	26
BP	GO:0002696	positive regulation of leukocyte activation	29/466	450/18903	2.67766302667419e-06	0.000393616464921107	0.000338911469111177	AIF1/IL18/NFATC2/GATA3/RASGRP1/IL7R/CR1/CD5/CARD11/CD3E/CLEC4D/CD40LG/VNN1/LEF1/CD6/CD28/TESPA1/LCK/FCRL3/CCL5/TRBC1/CCR7/NECTIN2/IL10/IGFBP2/IGHM/CD177/MMP8/HLA-DQA2	29
BP	GO:0033151	V(D)J recombination	6/466	18/18903	3.13668050368975e-06	0.000445722299574313	0.000383775611100567	XRCC4/HMGB2/ATM/BCL11B/TCF7/LEF1	6
BP	GO:0032943	mononuclear cell proliferation	23/466	312/18903	3.27770527327445e-06	0.000450737341289323	0.000388093660030833	AIF1/IL18/NFATC2/RASGRP1/ATM/SPN/ST6GAL1/IL7R/CR1/IKZF3/ARG1/CARD11/CD3E/CD40LG/LEF1/CD6/CD28/FCRL3/CCL5/IL10/VSIG4/IGFBP2/MS4A1	23
BP	GO:0045058	T cell selection	9/466	51/18903	3.77639073087159e-06	0.0005030860526783	0.000433166923636488	GATA3/THEMIS/SPN/BCL11B/CD3G/CARD11/CD3E/CD28/CCR7	9
BP	GO:0032102	negative regulation of response to external stimulus	28/466	436/18903	4.25828475907539e-06	0.000546934297018914	0.000470921118980938	AIF1/CARD16/GATA3/RORA/ST6GAL1/CR1/ARG1/PLAU/F12/CD96/PPARG/TNFAIP6/PGLYRP1/IRAK3/PHLDB2/KREMEN1/IL10/NT5E/CST7/SEMA6B/HTRA1/SOCS3/SERPINB2/SEMA3B/VSIG4/EPPK1/CYP19A1/GPER1	28
BP	GO:0002544	chronic inflammatory response	6/466	19/18903	4.48919462907151e-06	0.000546934297018914	0.000470921118980938	S100A8/S100A9/VNN1/CCL5/IL10/CYP19A1	6
BP	GO:0050870	positive regulation of T cell activation	20/466	251/18903	4.49042936797138e-06	0.000546934297018914	0.000470921118980938	AIF1/IL18/GATA3/RASGRP1/IL7R/CR1/CD5/CARD11/CD3E/CD40LG/VNN1/LEF1/CD6/CD28/TESPA1/LCK/CCL5/CCR7/IGFBP2/HLA-DQA2	20
BP	GO:0002443	leukocyte mediated immunity	29/466	463/18903	4.67035441590409e-06	0.000553047802083309	0.00047618496632332	IL18/GATA3/RASGRP1/ANXA3/FCER1G/FCGR1A/IL7R/IL1R1/CR1/ARG1/FUT7/CD96/CD8A/C1QB/CD40LG/C1QC/CD28/TRBC1/NECTIN2/IL10/FZD5/IGHM/C1QA/CD177/IL18R1/SCART1/C4BPA/HLA-DQA2/KDM5D	29
BP	GO:0050729	positive regulation of inflammatory response	15/466	154/18903	6.45771746084059e-06	0.000724453935146406	0.000623768996840751	IL18/S100A8/ETS1/S100A12/FCGR1A/NLRC4/LILRA5/S100A9/AIM2/CD28/NAIP/CCR7/OSM/FFAR3/MMP8	15
BP	GO:0051092	positive regulation of NF-kappaB transcription factor activity	15/466	154/18903	6.45771746084059e-06	0.000724453935146406	0.000623768996840751	IL18/CARD16/S100A8/LAMTOR5/S100A12/NLRC4/S100A9/IL18RAP/CARD11/AIM2/CD40LG/IRAK3/MID2/NTSR1/IL18R1	15
BP	GO:0046651	lymphocyte proliferation	22/466	305/18903	7.57292028133365e-06	0.000827778439982701	0.000712733414872076	AIF1/IL18/NFATC2/RASGRP1/ATM/SPN/IL7R/CR1/IKZF3/ARG1/CARD11/CD3E/CD40LG/LEF1/CD6/CD28/FCRL3/CCL5/IL10/VSIG4/IGFBP2/MS4A1	22
BP	GO:0031349	positive regulation of defense response	22/466	307/18903	8.39940365455466e-06	0.000876727424093554	0.000754879446847222	IL18/S100A8/HMGB2/RASGRP1/ETS1/S100A12/FCGR1A/NLRC4/LILRA5/S100A9/ARG1/AIM2/CD28/CCL5/NAIP/CCR7/NECTIN2/OSM/NPAS2/CLEC6A/FFAR3/MMP8	22
BP	GO:0050832	defense response to fungus	9/466	56/18903	8.43204888290774e-06	0.000876727424093554	0.000754879446847222	CLEC4A/S100A8/S100A12/CLEC4E/S100A9/ARG1/CLEC4D/CLEC6A/GNLY	9
BP	GO:0002819	regulation of adaptive immune response	17/466	198/18903	8.74730572875364e-06	0.000887851531468495	0.000764457520705863	IL18/GATA3/FCGR1A/IL7R/IL1R1/CR1/ARG1/FUT7/SAMSN1/CD28/NECTIN2/IL10/FZD5/CLEC6A/IL18R1/ALOX15/C4BPA	17
BP	GO:0002706	regulation of lymphocyte mediated immunity	16/466	179/18903	9.64841326338842e-06	0.000956539203298252	0.00082359894857859	IL18/GATA3/RASGRP1/FCGR1A/IL7R/IL1R1/CR1/ARG1/FUT7/CD96/CD28/NECTIN2/IL10/FZD5/IL18R1/C4BPA	16
BP	GO:0032944	regulation of mononuclear cell proliferation	19/466	243/18903	1.01721078813616e-05	0.000985538543141916	0.000848567946945162	AIF1/IL18/NFATC2/ATM/SPN/ST6GAL1/CR1/IKZF3/ARG1/CARD11/CD3E/CD40LG/CD6/CD28/FCRL3/CCL5/IL10/VSIG4/IGFBP2	19
BP	GO:0051091	positive regulation of DNA-binding transcription factor activity	20/466	266/18903	1.06762626303526e-05	0.0010113979465154	0.000870833398644199	IL18/CARD16/S100A8/ANXA3/LAMTOR5/S100A12/NLRC4/S100A9/IL18RAP/CARD11/PPARG/AIM2/CD40LG/IRAK3/IL10/MID2/PLPP3/NTSR1/IL18R1/BMP2	20
BP	GO:0045061	thymic T cell selection	6/466	22/18903	1.1592797554835e-05	0.00107434991252742	0.000925036271709601	GATA3/CD3G/CARD11/CD3E/CD28/CCR7	6
BP	GO:0006959	humoral immune response	22/466	320/18903	1.60814052391026e-05	0.00145861767094243	0.00125589832180853	GATA3/SLPI/S100A12/S100A9/CAMP/ST6GAL1/CR1/H2BC21/C1QB/PGLYRP1/C1QC/CD28/TRBC1/RNASE3/CCR7/VSIG4/MS4A1/GNLY/IGHM/C1QA/PI3/C4BPA	22
BP	GO:0070661	leukocyte proliferation	23/466	348/18903	1.94734802872603e-05	0.00172948846801231	0.0014891233719666	AIF1/IL18/NFATC2/RASGRP1/ATM/SPN/ST6GAL1/IL7R/CR1/IKZF3/ARG1/CARD11/CD3E/CD40LG/LEF1/CD6/CD28/FCRL3/CCL5/IL10/VSIG4/IGFBP2/MS4A1	23
BP	GO:0002673	regulation of acute inflammatory response	8/466	48/18903	2.03896034392058e-05	0.0017738954992109	0.00152735869371666	FCGR1A/FUT7/F12/CCR7/OSM/EDNRB/FFAR3/PTGES	8
BP	GO:0051251	positive regulation of lymphocyte activation	25/466	400/18903	2.19696926652804e-05	0.00187313599664181	0.00161280670155438	AIF1/IL18/NFATC2/GATA3/RASGRP1/IL7R/CR1/CD5/CARD11/CD3E/CD40LG/VNN1/LEF1/CD6/CD28/TESPA1/LCK/FCRL3/CCL5/TRBC1/CCR7/IL10/IGFBP2/IGHM/HLA-DQA2	25
BP	GO:0002456	T cell mediated immunity	12/466	113/18903	2.27308576131322e-05	0.00190003227460358	0.00163596492253853	IL18/GATA3/IL7R/IL1R1/ARG1/FUT7/CD8A/NECTIN2/FZD5/IL18R1/SCART1/KDM5D	12
BP	GO:0002292	T cell differentiation involved in immune response	10/466	79/18903	2.36919256878231e-05	0.00194228229244596	0.00167234301363237	IL18/GATA3/RORA/CLEC4E/FCER1G/SPN/EOMES/CLEC4D/LEF1/IL18R1	10
BP	GO:0050670	regulation of lymphocyte proliferation	18/466	239/18903	2.86416097124764e-05	0.00230375815479787	0.00198358079577766	AIF1/IL18/NFATC2/ATM/SPN/CR1/IKZF3/ARG1/CARD11/CD3E/CD40LG/CD6/CD28/FCRL3/CCL5/IL10/VSIG4/IGFBP2	18
BP	GO:0050862	positive regulation of T cell receptor signaling pathway	5/466	16/18903	3.10884750613891e-05	0.00245426239234633	0.00211316788575173	CARD11/TESPA1/LCK/CCR7/NECTIN2	5
BP	GO:0002237	response to molecule of bacterial origin	23/466	360/18903	3.31734038560244e-05	0.00257124037524058	0.00221388821523363	IL18/CARD16/S100A8/HMGB2/LY96/SLPI/S100A9/CAMP/ADM/ARG1/ADAM9/CD96/ALPL/CD6/IRAK3/CCL5/CCR7/IL10/FZD5/EDNRB/PTGFR/HPGD/BPI	23
BP	GO:0009620	response to fungus	9/466	67/18903	3.7450997045884e-05	0.00275574922965746	0.00237275394491538	CLEC4A/S100A8/S100A12/CLEC4E/S100A9/ARG1/CLEC4D/CLEC6A/GNLY	9
BP	GO:0070613	regulation of protein processing	9/466	67/18903	3.7450997045884e-05	0.00275574922965746	0.00237275394491538	CARD16/PRKACB/NOL3/NLRC4/PLAU/F12/IL1R2/SPON1/CST7	9
BP	GO:0032609	interferon-gamma production	12/466	119/18903	3.82081216206975e-05	0.00275574922965746	0.00237275394491538	IL18/GATA3/RASGRP1/IL1R1/CR1/CD96/CD3E/PGLYRP1/CCR7/IL10/FZD5/IL18R1	12
BP	GO:0032649	regulation of interferon-gamma production	12/466	119/18903	3.82081216206975e-05	0.00275574922965746	0.00237275394491538	IL18/GATA3/RASGRP1/IL1R1/CR1/CD96/CD3E/PGLYRP1/CCR7/IL10/FZD5/IL18R1	12
BP	GO:0032496	response to lipopolysaccharide	22/466	339/18903	3.87860553083386e-05	0.00275574922965746	0.00237275394491538	IL18/CARD16/S100A8/HMGB2/LY96/SLPI/S100A9/CAMP/ADM/ARG1/ADAM9/CD96/ALPL/CD6/IRAK3/CCL5/CCR7/IL10/EDNRB/PTGFR/HPGD/BPI	22
BP	GO:0070663	regulation of leukocyte proliferation	19/466	269/18903	4.18826896901164e-05	0.00292698206801584	0.00252018876530519	AIF1/IL18/NFATC2/ATM/SPN/ST6GAL1/CR1/IKZF3/ARG1/CARD11/CD3E/CD40LG/CD6/CD28/FCRL3/CCL5/IL10/VSIG4/IGFBP2	19
BP	GO:0033631	cell-cell adhesion mediated by integrin	5/466	17/18903	4.31522240505505e-05	0.00296706340528221	0.00255469958003853	ITGA4/ADAM9/CD3E/CCL5/PLPP3	5
BP	GO:0002822	regulation of adaptive immune response based on somatic recombination of immune receptors built from immunoglobulin superfamily domains	15/466	182/18903	4.72080464661758e-05	0.00319441114421123	0.00275045042652556	IL18/GATA3/FCGR1A/IL7R/IL1R1/CR1/ARG1/FUT7/CD28/NECTIN2/IL10/FZD5/CLEC6A/IL18R1/C4BPA	15
BP	GO:0042100	B cell proliferation	11/466	104/18903	5.15240709896653e-05	0.00343198616607724	0.00295500716350268	NFATC2/RASGRP1/ATM/IL7R/IKZF3/CARD11/CD40LG/LEF1/FCRL3/IL10/MS4A1	11
BP	GO:0002285	lymphocyte activation involved in immune response	16/466	207/18903	5.7901864336039e-05	0.0037974715025313	0.00326969718121082	IL18/DOCK10/GATA3/RORA/CLEC4E/FCER1G/SPN/EOMES/CR1/CLEC4D/CD40LG/PGLYRP1/LEF1/CD28/IL10/IL18R1	16
BP	GO:0002562	somatic diversification of immune receptors via germline recombination within a single locus	9/466	71/18903	5.97975494972192e-05	0.00380473064935292	0.00327594744849652	XRCC4/HMGB2/ATM/BCL11B/TCF7/CD40LG/LEF1/CD28/IL10	9
BP	GO:0016444	somatic cell DNA recombination	9/466	71/18903	5.97975494972192e-05	0.00380473064935292	0.00327594744849652	XRCC4/HMGB2/ATM/BCL11B/TCF7/CD40LG/LEF1/CD28/IL10	9
BP	GO:0015701	bicarbonate transport	6/466	29/18903	6.37521054263927e-05	0.00399669449165753	0.0034412320684494	SLC4A7/SLC26A8/CA4/SLC4A4/SLC4A10/CYB5R2	6
BP	GO:0052548	regulation of endopeptidase activity	25/466	428/18903	6.64202166456061e-05	0.00407245031143531	0.00350645930984479	CSTA/CARD16/S100A8/SLPI/LAMTOR5/NOL3/NLRC4/S100A9/CR1/SPOCK2/ASPH/PPARG/AIM2/MMP9/LCK/NAIP/ACVR1C/CST7/SERPINB2/SPINK8/SERPINB10/COL4A3/GPER1/PI3/DLC1	25
BP	GO:1903317	regulation of protein maturation	9/466	72/18903	6.68711052780839e-05	0.00407245031143531	0.00350645930984479	CARD16/PRKACB/NOL3/NLRC4/PLAU/F12/IL1R2/SPON1/CST7	9
BP	GO:0045619	regulation of lymphocyte differentiation	16/466	210/18903	6.87413025918807e-05	0.00412738271759419	0.00355375718514289	IL18/GATA3/RASGRP1/IL7R/CR1/IKZF3/CARD11/TCF7/CAMK4/VNN1/PGLYRP1/LEF1/CD28/TESPA1/FCRL3/IL10	16
BP	GO:0002697	regulation of immune effector process	23/466	379/18903	7.29959173790488e-05	0.00432196660815118	0.00372129771784712	IL18/GATA3/RASGRP1/FCGR1A/IL7R/IL1R1/CR1/ARG1/FUT7/CD96/CD40LG/PGLYRP1/IRAK3/CD28/FCRL3/NECTIN2/IL10/FZD5/VSIG4/CD177/IL18R1/FFAR3/C4BPA	23
BP	GO:0035743	CD4-positive, alpha-beta T cell cytokine production	5/466	19/18903	7.78476831129016e-05	0.0044901850803438	0.00386613711005564	IL18/GATA3/IL1R1/ARG1/IL18R1	5
BP	GO:2000116	regulation of cysteine-type endopeptidase activity	17/466	235/18903	7.84163663197077e-05	0.0044901850803438	0.00386613711005564	CARD16/S100A8/LAMTOR5/NOL3/NLRC4/S100A9/ASPH/PPARG/AIM2/MMP9/LCK/NAIP/ACVR1C/CST7/COL4A3/GPER1/DLC1	17
BP	GO:0052547	regulation of peptidase activity	26/466	459/18903	7.8996922595774e-05	0.0044901850803438	0.00386613711005564	CSTA/CARD16/S100A8/SLPI/LAMTOR5/NOL3/NLRC4/S100A9/CR1/SPOCK2/ASPH/PPARG/AIM2/MMP9/LCK/NAIP/ACVR1C/CST7/SERPINB2/SPINK8/SERPINB10/COL4A3/GPER1/PI3/DLC1/PCOLCE2	26
BP	GO:1990266	neutrophil migration	12/466	130/18903	9.0956337301426e-05	0.00510193244626289	0.00439286354806195	CKLF/S100A8/S100A12/FCER1G/S100A9/IL1R1/FUT7/C3AR1/TNFAIP6/CCL5/CCR7/CD177	12
BP	GO:0033089	positive regulation of T cell differentiation in thymus	4/466	11/18903	0.000104850078105008	0.00576247248153404	0.00496160142798109	RASGRP1/IL7R/VNN1/TESPA1	4
BP	GO:0031295	T cell costimulation	7/466	45/18903	0.00010670998810384	0.00576247248153404	0.00496160142798109	CD5/CARD11/CD3E/CD40LG/CD28/LCK/CCR7	7
BP	GO:0002703	regulation of leukocyte mediated immunity	17/466	241/18903	0.000106787550091764	0.00576247248153404	0.00496160142798109	IL18/GATA3/RASGRP1/FCGR1A/IL7R/IL1R1/CR1/ARG1/FUT7/CD96/CD28/NECTIN2/IL10/FZD5/CD177/IL18R1/C4BPA	17
BP	GO:0002366	leukocyte activation involved in immune response	19/466	293/18903	0.000130509281265201	0.00695451332541941	0.00598797189173364	IL18/DOCK10/GATA3/RASGRP1/RORA/ANXA3/CLEC4E/FCER1G/SPN/EOMES/CR1/CLEC4D/CD40LG/PGLYRP1/LEF1/CD28/IL10/CD177/IL18R1	19
BP	GO:0038094	Fc-gamma receptor signaling pathway	6/466	33/18903	0.000136742800734952	0.00719672295719877	0.00619651911842466	CLEC4E/FCER1G/FCGR1A/CLEC4D/CD247/LCK	6
BP	GO:0002437	inflammatory response to antigenic stimulus	9/466	79/18903	0.000138904999603613	0.00722136601597808	0.00621773727365596	HMGB2/GATA3/RASGRP1/FCGR1A/FUT7/CD6/CD28/CCR7/IL10	9
BP	GO:0031294	lymphocyte costimulation	7/466	47/18903	0.000141746211061003	0.00728029033437416	0.00626847226340796	CD5/CARD11/CD3E/CD40LG/CD28/LCK/CCR7	7
BP	GO:0043383	negative T cell selection	4/466	12/18903	0.000154216542410421	0.00771143071463773	0.0066396925569939	THEMIS/CD3E/CD28/CCR7	4
BP	GO:0006575	cellular modified amino acid metabolic process	14/466	180/18903	0.000155492658011289	0.00771143071463773	0.0066396925569939	SLC22A4/MBOAT2/GATA3/GCNT4/VNN1/OSBPL10/ABHD12B/GGH/SLC16A10/OPLAH/SERINC2/MTHFS/GSTM3/GSTM1	14
BP	GO:0002263	cell activation involved in immune response	19/466	297/18903	0.000155567215918096	0.00771143071463773	0.0066396925569939	IL18/DOCK10/GATA3/RASGRP1/RORA/ANXA3/CLEC4E/FCER1G/SPN/EOMES/CR1/CLEC4D/CD40LG/PGLYRP1/LEF1/CD28/IL10/CD177/IL18R1	19
BP	GO:0060713	labyrinthine layer morphogenesis	5/466	22/18903	0.000165855003293244	0.00812689516136893	0.00699741556543908	ADM/LEF1/IL10/FZD5/SOCS3	5
BP	GO:0002200	somatic diversification of immune receptors	9/466	81/18903	0.00016860373877114	0.00816770157251555	0.00703255068295412	XRCC4/HMGB2/ATM/BCL11B/TCF7/CD40LG/LEF1/CD28/IL10	9
BP	GO:0042129	regulation of T cell proliferation	14/466	182/18903	0.000174614850181935	0.00836385512725382	0.00720144272719584	AIF1/IL18/SPN/CR1/ARG1/CARD11/CD3E/CD40LG/CD6/CD28/CCL5/IL10/VSIG4/IGFBP2	14
BP	GO:0048708	astrocyte differentiation	9/466	82/18903	0.000185329380396977	0.00877843498480349	0.00755840408706737	S100A8/S100A9/EOMES/NOG/PLPP3/NR2E1/C1QA/SOX8/BMP2	9
BP	GO:0032633	interleukin-4 production	6/466	35/18903	0.000192218832695516	0.00890683569327158	0.00766895960651333	GATA3/FCER1G/CD3E/CD40LG/LEF1/CD28	6
BP	GO:0032673	regulation of interleukin-4 production	6/466	35/18903	0.000192218832695516	0.00890683569327158	0.00766895960651333	GATA3/FCER1G/CD3E/CD40LG/LEF1/CD28	6
BP	GO:0002524	hypersensitivity	4/466	13/18903	0.000218428747212316	0.00990597605708621	0.00852923898689078	GATA3/FCGR1A/FUT7/CCR7	4
BP	GO:0060670	branching involved in labyrinthine layer morphogenesis	4/466	13/18903	0.000218428747212316	0.00990597605708621	0.00852923898689078	ADM/IL10/FZD5/SOCS3	4
BP	GO:0002700	regulation of production of molecular mediator of immune response	14/466	187/18903	0.000231530323191987	0.0103792445232086	0.00893673238574973	IL18/GATA3/IL1R1/CR1/ARG1/CD96/CD40LG/IRAK3/CD28/FCRL3/IL10/FZD5/IL18R1/FFAR3	14
BP	GO:0032103	positive regulation of response to external stimulus	25/466	464/18903	0.000233733866813988	0.0103792445232086	0.00893673238574973	AIF1/IL18/S100A8/HMGB2/LY96/RASGRP1/ETS1/S100A12/FCGR1A/NLRC4/LILRA5/S100A9/ARG1/PLAU/C3AR1/AIM2/CD28/CCL5/NAIP/CCR7/NECTIN2/OSM/CLEC6A/FFAR3/MMP8	25
BP	GO:0046660	female sex differentiation	11/466	124/18903	0.000251570312930053	0.0110561262270187	0.00951954076166138	PLEKHA1/ATM/COL9A3/TNFAIP6/RETN/MERTK/MMP19/CYP19A1/DACH1/INHBB/ZFY	11
BP	GO:0035357	peroxisome proliferator activated receptor signaling pathway	5/466	24/18903	0.000257029012291996	0.0111683549877768	0.00961617191806554	PLIN5/PPARG/FABP5/BMP2/ALOX15	5
BP	GO:0042098	T cell proliferation	15/466	212/18903	0.000259363627443093	0.0111683549877768	0.00961617191806554	AIF1/IL18/RASGRP1/SPN/CR1/ARG1/CARD11/CD3E/CD40LG/CD6/CD28/CCL5/IL10/VSIG4/IGFBP2	15
BP	GO:0002369	T cell cytokine production	6/466	38/18903	0.00030713766181019	0.0129636421019489	0.0111619492103401	IL18/GATA3/IL1R1/ARG1/FZD5/IL18R1	6
BP	GO:0002724	regulation of T cell cytokine production	6/466	38/18903	0.00030713766181019	0.0129636421019489	0.0111619492103401	IL18/GATA3/IL1R1/ARG1/FZD5/IL18R1	6
BP	GO:0098581	detection of external biotic stimulus	5/466	25/18903	0.000314825931690294	0.013157872027409	0.0113291849721781	LY96/NLRC4/PGLYRP1/NAIP/CLEC6A	5
BP	GO:0032946	positive regulation of mononuclear cell proliferation	12/466	149/18903	0.000328977027876753	0.0136158162120252	0.0117234838651634	AIF1/IL18/NFATC2/ST6GAL1/CARD11/CD3E/CD40LG/CD6/CD28/FCRL3/CCL5/IGFBP2	12
BP	GO:0002709	regulation of T cell mediated immunity	9/466	89/18903	0.000345438562117509	0.0141596595221821	0.0121917435840461	IL18/GATA3/IL7R/IL1R1/ARG1/FUT7/NECTIN2/FZD5/IL18R1	9
BP	GO:0009595	detection of biotic stimulus	6/466	39/18903	0.000355510924196334	0.0144093758020732	0.0124067541814707	LY96/NLRC4/PGLYRP1/NAIP/CLEC6A/DACH1	6
BP	GO:0046545	development of primary female sexual characteristics	10/466	109/18903	0.00036376806845149	0.0144093758020732	0.0124067541814707	PLEKHA1/ATM/COL9A3/TNFAIP6/RETN/MMP19/CYP19A1/DACH1/INHBB/ZFY	10
BP	GO:0032612	interleukin-1 production	11/466	130/18903	0.000378970760365167	0.0144093758020732	0.0124067541814707	CARD16/NLRC4/LILRA5/AIM2/ORM1/IL1R2/NAIP/CCR7/IL10/ORM2/FZD5	11
BP	GO:0032652	regulation of interleukin-1 production	11/466	130/18903	0.000378970760365167	0.0144093758020732	0.0124067541814707	CARD16/NLRC4/LILRA5/AIM2/ORM1/IL1R2/NAIP/CCR7/IL10/ORM2/FZD5	11
BP	GO:0001818	negative regulation of cytokine production	21/466	371/18903	0.000381686338268769	0.0144093758020732	0.0124067541814707	CLEC4A/CARD16/GATA3/LILRA5/CR1/ARG1/TRIB2/CD96/ABCD2/ORM1/PGLYRP1/IL1R2/LEF1/IRAK3/CCR7/IL10/VSIG4/MERTK/INHBB/BPI/MMP8	21
BP	GO:0002438	acute inflammatory response to antigenic stimulus	5/466	26/18903	0.000381951551872923	0.0144093758020732	0.0124067541814707	GATA3/FCGR1A/FUT7/CD6/CCR7	5
BP	GO:0002726	positive regulation of T cell cytokine production	5/466	26/18903	0.000381951551872923	0.0144093758020732	0.0124067541814707	IL18/GATA3/IL1R1/FZD5/IL18R1	5
BP	GO:0050857	positive regulation of antigen receptor-mediated signaling pathway	5/466	26/18903	0.000381951551872923	0.0144093758020732	0.0124067541814707	CARD11/TESPA1/LCK/CCR7/NECTIN2	5
BP	GO:0060669	embryonic placenta morphogenesis	5/466	26/18903	0.000381951551872923	0.0144093758020732	0.0124067541814707	ADM/LEF1/IL10/FZD5/SOCS3	5
BP	GO:0038093	Fc receptor signaling pathway	7/466	55/18903	0.000386097740847296	0.014438023414316	0.0124314203354988	CLEC4E/FCER1G/FCGR1A/CLEC4D/CD247/FCGR1BP/LCK	7
BP	GO:0035358	regulation of peroxisome proliferator activated receptor signaling pathway	4/466	15/18903	0.000400971636032639	0.014863844212236	0.0127980603647214	PLIN5/FABP5/BMP2/ALOX15	4
BP	GO:0009791	post-embryonic development	9/466	92/18903	0.000442474552329611	0.0162327234765265	0.0139766921645612	GATA3/PLEKHA1/ATM/BCL11B/MYO7A/FZD5/SLC4A10/SCN9A/ZFY	9
BP	GO:0031348	negative regulation of defense response	17/466	272/18903	0.000445514578173494	0.0162327234765265	0.0139766921645612	GATA3/RORA/CR1/ARG1/CD96/PPARG/TNFAIP6/PGLYRP1/IRAK3/IL10/NT5E/CST7/HTRA1/SOCS3/VSIG4/CYP19A1/GPER1	17
BP	GO:0032753	positive regulation of interleukin-4 production	5/466	27/18903	0.00045934448544135	0.0164553406843401	0.0141683699313046	GATA3/FCER1G/CD3E/CD40LG/CD28	5
BP	GO:0033081	regulation of T cell differentiation in thymus	5/466	27/18903	0.00045934448544135	0.0164553406843401	0.0141683699313046	RASGRP1/IL7R/CAMK4/VNN1/TESPA1	5
BP	GO:0042119	neutrophil activation	6/466	41/18903	0.000470003469281357	0.0166968732462202	0.0143763341875798	IL18/ANXA3/FCER1G/CAMP/CCL5/CD177	6
BP	GO:0043388	positive regulation of DNA binding	7/466	57/18903	0.000482211485658545	0.0169889881269618	0.0146278508089721	TXN/HMGB2/GATA3/LAMTOR5/PPARG/MMP9/MMP8	7
BP	GO:0001706	endoderm formation	7/466	58/18903	0.000536935796539158	0.0187619450872658	0.0161544014023472	ITGA4/EOMES/MMP9/ITGA7/NOG/POU5F1/MMP8	7
BP	GO:0048762	mesenchymal cell differentiation	16/466	252/18903	0.000548107206213005	0.0189965936592361	0.0163564384087698	BCL9L/GATA3/EOMES/TGFBR3/ALDH1A2/LEF1/PHLDB2/NOG/AXIN2/SEMA6B/SEMA3B/WNT16/EDNRB/SOX8/BMP2/OLFM1	16
BP	GO:0035710	CD4-positive, alpha-beta T cell activation	10/466	115/18903	0.000558060509794305	0.0190973815068292	0.0164432187153385	IL18/GATA3/RORA/SPN/FUT7/CARD11/CD3E/LEF1/CD28/IL18R1	10
BP	GO:0097530	granulocyte migration	12/466	158/18903	0.000559974827200013	0.0190973815068292	0.0164432187153385	CKLF/S100A8/S100A12/FCER1G/S100A9/IL1R1/FUT7/C3AR1/TNFAIP6/CCL5/CCR7/CD177	12
BP	GO:0043281	regulation of cysteine-type endopeptidase activity involved in apoptotic process	14/466	205/18903	0.000587461513446781	0.0198757812049494	0.0171134360684121	CARD16/S100A8/LAMTOR5/NOL3/NLRC4/S100A9/PPARG/MMP9/LCK/NAIP/ACVR1C/COL4A3/GPER1/DLC1	14
BP	GO:0046632	alpha-beta T cell differentiation	10/466	117/18903	0.000639332616526839	0.0214425148052202	0.0184624243183829	IL18/GATA3/RORA/SPN/EOMES/FUT7/BCL11B/ITK/LEF1/IL18R1	10
BP	GO:0010955	negative regulation of protein processing	5/466	29/18903	0.000648858646463384	0.0214425148052202	0.0184624243183829	CARD16/NOL3/PLAU/IL1R2/CST7	5
BP	GO:1903318	negative regulation of protein maturation	5/466	29/18903	0.000648858646463384	0.0214425148052202	0.0184624243183829	CARD16/NOL3/PLAU/IL1R2/CST7	5
BP	GO:0002286	T cell activation involved in immune response	10/466	118/18903	0.000683492901262817	0.0222422155578885	0.0191509822957288	IL18/GATA3/RORA/CLEC4E/FCER1G/SPN/EOMES/CLEC4D/LEF1/IL18R1	10
BP	GO:0002718	regulation of cytokine production involved in immune response	10/466	118/18903	0.000683492901262817	0.0222422155578885	0.0191509822957288	IL18/GATA3/IL1R1/ARG1/CD96/IRAK3/IL10/FZD5/IL18R1/FFAR3	10
BP	GO:0002705	positive regulation of leukocyte mediated immunity	11/466	140/18903	0.000710047659497339	0.0229313119124027	0.019744307724619	IL18/GATA3/RASGRP1/FCGR1A/IL1R1/ARG1/CD28/NECTIN2/FZD5/CD177/IL18R1	11
BP	GO:0060070	canonical Wnt signaling pathway	18/466	310/18903	0.000729464972844334	0.0233812720243263	0.0201317321749758	BCL9L/GATA3/TCF7/TMEM88/LEF1/KREMEN1/NOG/AXIN2/NKD1/FZD5/TLE2/PLPP3/IGFBP2/WNT16/DKK3/EDNRB/BMP2/DAAM2	18
BP	GO:0002367	cytokine production involved in immune response	10/466	120/18903	0.000779376484599383	0.0247946414466207	0.0213486708703696	IL18/GATA3/IL1R1/ARG1/CD96/IRAK3/IL10/FZD5/IL18R1/FFAR3	10
BP	GO:0043030	regulation of macrophage activation	7/466	62/18903	0.000807150970636266	0.0254880339838696	0.0219456953965587	RORA/ATM/IL10/CST7/VSIG4/BPI/MMP8	7
BP	GO:2001056	positive regulation of cysteine-type endopeptidase activity	11/466	143/18903	0.000846874935824957	0.0265457930251602	0.0228564466038825	S100A8/NLRC4/S100A9/ASPH/PPARG/AIM2/LCK/ACVR1C/COL4A3/GPER1/DLC1	11
BP	GO:0002698	negative regulation of immune effector process	10/466	122/18903	0.000886062705177035	0.0270731834501729	0.0233105400671019	IL7R/CR1/ARG1/CD96/PGLYRP1/IRAK3/FCRL3/IL10/VSIG4/C4BPA	10
BP	GO:0032623	interleukin-2 production	7/466	63/18903	0.000889102904767582	0.0270731834501729	0.0233105400671019	SPTBN1/GATA3/CR1/CARD11/CD3E/CD28/VSIG4	7
BP	GO:0032663	regulation of interleukin-2 production	7/466	63/18903	0.000889102904767582	0.0270731834501729	0.0233105400671019	SPTBN1/GATA3/CR1/CARD11/CD3E/CD28/VSIG4	7
BP	GO:0032731	positive regulation of interleukin-1 beta production	7/466	63/18903	0.000889102904767582	0.0270731834501729	0.0233105400671019	NLRC4/LILRA5/AIM2/ORM1/NAIP/ORM2/FZD5	7
BP	GO:0070665	positive regulation of leukocyte proliferation	12/466	167/18903	0.000914304477528099	0.0276431204801581	0.0238012669887307	AIF1/IL18/NFATC2/ST6GAL1/CARD11/CD3E/CD40LG/CD6/CD28/FCRL3/CCL5/IGFBP2	12
BP	GO:0016064	immunoglobulin mediated immune response	14/466	215/18903	0.000936530163654676	0.0278224714981015	0.0239556917204044	FCER1G/FCGR1A/CR1/C1QB/CD40LG/C1QC/CD28/TRBC1/NECTIN2/IL10/IGHM/C1QA/C4BPA/HLA-DQA2	14
BP	GO:1902105	regulation of leukocyte differentiation	18/466	317/18903	0.000942473458104839	0.0278224714981015	0.0239556917204044	IL18/GATA3/RASGRP1/IL7R/CR1/IKZF3/CARD11/TCF7/CAMK4/TNFAIP6/VNN1/PGLYRP1/LEF1/C1QC/CD28/TESPA1/FCRL3/IL10	18
BP	GO:0030595	leukocyte chemotaxis	15/466	240/18903	0.000948756500298344	0.0278224714981015	0.0239556917204044	AIF1/CKLF/S100A8/S100A12/FCER1G/S100A9/C3AR1/TNFAIP6/TRPM2/CCL5/CCR7/IL10/CYP19A1/HSD3B7/EDNRB	15
BP	GO:0046879	hormone secretion	17/466	291/18903	0.000949062811129021	0.0278224714981015	0.0239556917204044	GATA3/ADM/GPR27/PPARG/TRPM2/CCL5/PASK/ACVR1C/RETN/OSM/SLC16A10/PFKFB2/CPE/CYP19A1/GPER1/FFAR3/INHBB	17
BP	GO:0051090	regulation of DNA-binding transcription factor activity	23/466	454/18903	0.000952869068431343	0.0278224714981015	0.0239556917204044	IL18/CARD16/S100A8/ANXA3/LAMTOR5/S100A12/NLRC4/PTCH1/S100A9/EOMES/IL18RAP/CARD11/PPARG/AIM2/CD40LG/IRAK3/IL10/MID2/PLPP3/NTSR1/TMIGD3/IL18R1/BMP2	23
BP	GO:0030198	extracellular matrix organization	18/466	318/18903	0.000976864395207716	0.0283290674610237	0.0243918807453584	COL9A3/SPOCK2/MMP9/PHLDB2/ADAMTS2/ADAMTS6/NR2E1/SH3PXD2B/NTN4/COL4A3/MMP19/COL4A4/COL19A1/PRDM5/BMP2/COL17A1/ADAMTS3/MMP8	18
BP	GO:0002701	negative regulation of production of molecular mediator of immune response	6/466	47/18903	0.000991062295536943	0.0283550239320402	0.0244142297741951	CR1/ARG1/CD96/IRAK3/FCRL3/IL10	6
BP	GO:0036230	granulocyte activation	6/466	47/18903	0.000991062295536943	0.0283550239320402	0.0244142297741951	IL18/ANXA3/FCER1G/CAMP/CCL5/CD177	6
BP	GO:0050671	positive regulation of lymphocyte proliferation	11/466	146/18903	0.0010048618987544	0.02839163180273	0.0244457498663209	AIF1/IL18/NFATC2/CARD11/CD3E/CD40LG/CD6/CD28/FCRL3/CCL5/IGFBP2	11
BP	GO:0043062	extracellular structure organization	18/466	319/18903	0.00101232184705957	0.02839163180273	0.0244457498663209	COL9A3/SPOCK2/MMP9/PHLDB2/ADAMTS2/ADAMTS6/NR2E1/SH3PXD2B/NTN4/COL4A3/MMP19/COL4A4/COL19A1/PRDM5/BMP2/COL17A1/ADAMTS3/MMP8	18
BP	GO:0060326	cell chemotaxis	18/466	319/18903	0.00101232184705957	0.02839163180273	0.0244457498663209	AIF1/CKLF/S100A8/HMGB2/S100A12/FCER1G/S100A9/C3AR1/TNFAIP6/TRPM2/LEF1/CCL5/CCR7/IL10/CXCR3/CYP19A1/HSD3B7/EDNRB	18
BP	GO:0097529	myeloid leukocyte migration	15/466	242/18903	0.00103162467590857	0.0287438953816879	0.0247490556924196	AIF1/CKLF/S100A8/S100A12/FCER1G/S100A9/IL1R1/FUT7/C3AR1/TNFAIP6/CCL5/CCR7/CYP19A1/EDNRB/CD177	15
BP	GO:0032695	negative regulation of interleukin-12 production	4/466	19/18903	0.00105294395536225	0.0291474031279824	0.0250964837481079	LILRA5/IRAK3/CCR7/IL10	4
BP	GO:0019730	antimicrobial humoral response	10/466	125/18903	0.00106833150287622	0.0292486942928426	0.0251836974206803	SLPI/S100A12/S100A9/CAMP/H2BC21/PGLYRP1/RNASE3/GNLY/IGHM/PI3	10
BP	GO:0019724	B cell mediated immunity	14/466	218/18903	0.00107032519579719	0.0292486942928426	0.0251836974206803	FCER1G/FCGR1A/CR1/C1QB/CD40LG/C1QC/CD28/TRBC1/NECTIN2/IL10/IGHM/C1QA/C4BPA/HLA-DQA2	14
BP	GO:0010952	positive regulation of peptidase activity	13/466	194/18903	0.00108559599335709	0.0293160298510092	0.0252416746522634	S100A8/NLRC4/S100A9/CR1/ASPH/PPARG/AIM2/LCK/ACVR1C/COL4A3/GPER1/DLC1/PCOLCE2	13
BP	GO:0045229	external encapsulating structure organization	18/466	321/18903	0.00108654297829215	0.0293160298510092	0.0252416746522634	COL9A3/SPOCK2/MMP9/PHLDB2/ADAMTS2/ADAMTS6/NR2E1/SH3PXD2B/NTN4/COL4A3/MMP19/COL4A4/COL19A1/PRDM5/BMP2/COL17A1/ADAMTS3/MMP8	18
BP	GO:0008585	female gonad development	9/466	105/18903	0.0011561104495281	0.0309968480901779	0.026688892005988	PLEKHA1/ATM/COL9A3/TNFAIP6/RETN/MMP19/CYP19A1/INHBB/ZFY	9
BP	GO:0045577	regulation of B cell differentiation	5/466	33/18903	0.00119596145478258	0.0318648980108635	0.0274362999528084	CR1/IKZF3/CARD11/FCRL3/IL10	5
BP	GO:0030593	neutrophil chemotaxis	9/466	106/18903	0.00123645621415484	0.0323868898506807	0.0278857451286649	CKLF/S100A8/S100A12/FCER1G/S100A9/C3AR1/TNFAIP6/CCL5/CCR7	9
BP	GO:0042102	positive regulation of T cell proliferation	9/466	106/18903	0.00123645621415484	0.0323868898506807	0.0278857451286649	AIF1/IL18/CARD11/CD3E/CD40LG/CD6/CD28/CCL5/IGFBP2	9
BP	GO:0035987	endodermal cell differentiation	6/466	49/18903	0.00123834460372061	0.0323868898506807	0.0278857451286649	ITGA4/EOMES/MMP9/ITGA7/POU5F1/MMP8	6
BP	GO:0098543	detection of other organism	4/466	20/18903	0.0012907540528969	0.0335031553749625	0.028846871561291	NLRC4/PGLYRP1/NAIP/CLEC6A	4
BP	GO:0010950	positive regulation of endopeptidase activity	12/466	174/18903	0.00130460328225282	0.0335031553749625	0.028846871561291	S100A8/NLRC4/S100A9/CR1/ASPH/PPARG/AIM2/LCK/ACVR1C/COL4A3/GPER1/DLC1	12
BP	GO:0030178	negative regulation of Wnt signaling pathway	12/466	174/18903	0.00130460328225282	0.0335031553749625	0.028846871561291	GRB10/TMEM88/APCDD1/KREMEN1/TRABD2A/NOG/AXIN2/NKD1/TLE2/IGFBP2/DKK3/BMP2	12
BP	GO:0009914	hormone transport	17/466	300/18903	0.00132149468210111	0.0337337235317188	0.0290453952504669	GATA3/ADM/GPR27/PPARG/TRPM2/CCL5/PASK/ACVR1C/RETN/OSM/SLC16A10/PFKFB2/CPE/CYP19A1/GPER1/FFAR3/INHBB	17
BP	GO:0060317	cardiac epithelial to mesenchymal transition	5/466	34/18903	0.00137412380153224	0.0345654670136373	0.0297615426439382	TGFBR3/NOG/WNT16/BMP2/OLFM1	5
BP	GO:0006692	prostanoid metabolic process	6/466	50/18903	0.00137840239087927	0.0345654670136373	0.0297615426439382	FABP5/AKR1C1/PTGR1/HPGD/PTGES/GSTM1	6
BP	GO:0006693	prostaglandin metabolic process	6/466	50/18903	0.00137840239087927	0.0345654670136373	0.0297615426439382	FABP5/AKR1C1/PTGR1/HPGD/PTGES/GSTM1	6
BP	GO:0016485	protein processing	15/466	250/18903	0.00142689637484373	0.035572276292157	0.0306284251097575	CARD16/PRKACB/NOL3/NLRC4/PTCH1/PLAU/ASPH/F12/IL1R2/SPON1/ADAMTS2/CST7/HP/CPE/ADAMTS3	15
BP	GO:1903706	regulation of hemopoiesis	21/466	413/18903	0.00149384236938125	0.0370247094225131	0.031878998421251	IL18/HMGB2/GATA3/RASGRP1/ETS1/IL7R/CR1/IKZF3/CARD11/TCF7/CAMK4/TNFAIP6/VNN1/PGLYRP1/LEF1/C1QC/CD28/TESPA1/FCRL3/H4C4/IL10	21
BP	GO:0042116	macrophage activation	9/466	109/18903	0.00150488394340632	0.0370827760158449	0.0319289948929593	AIF1/RORA/ATM/IL10/CST7/VSIG4/C1QA/BPI/MMP8	9
BP	GO:0010951	negative regulation of endopeptidase activity	15/466	252/18903	0.00154347395866412	0.0375961102213783	0.0323709856764932	CSTA/CARD16/SLPI/LAMTOR5/NOL3/CR1/SPOCK2/MMP9/NAIP/CST7/SERPINB2/SPINK8/SERPINB10/COL4A3/PI3	15
BP	GO:0032616	interleukin-13 production	4/466	21/18903	0.0015636854980303	0.0375961102213783	0.0323709856764932	IL18/GATA3/LILRA5/LEF1	4
BP	GO:0032656	regulation of interleukin-13 production	4/466	21/18903	0.0015636854980303	0.0375961102213783	0.0323709856764932	IL18/GATA3/LILRA5/LEF1	4
BP	GO:0002676	regulation of chronic inflammatory response	3/466	10/18903	0.00156981178029682	0.0375961102213783	0.0323709856764932	CCL5/IL10/CYP19A1	3
BP	GO:2000563	positive regulation of CD4-positive, alpha-beta T cell proliferation	3/466	10/18903	0.00156981178029682	0.0375961102213783	0.0323709856764932	CARD11/CD3E/CD28	3
BP	GO:0001960	negative regulation of cytokine-mediated signaling pathway	8/466	89/18903	0.00158470765823754	0.0377408309891991	0.0324955930860001	CARD16/NOL3/ARG1/PPARG/IL1R2/IRAK3/CCL5/NAIP	8
BP	GO:0048608	reproductive structure development	17/466	306/18903	0.00163315872844541	0.0385071451011227	0.0331554045131585	HMGB2/GATA3/PLEKHA1/ATM/KCNE1/PTCH1/COL9A3/TNFAIP6/RETN/NOG/TIFAB/MERTK/MMP19/CYP19A1/SOX8/INHBB/ZFY	17
BP	GO:0001763	morphogenesis of a branching structure	13/466	203/18903	0.00163495033152785	0.0385071451011227	0.0331554045131585	PTCH1/ADM/LEF1/FGF13/IL10/NOG/FZD5/SOCS3/SHOX2/NTN4/SOX8/BMP2/TACSTD2	13
BP	GO:0045580	regulation of T cell differentiation	12/466	179/18903	0.00166052642519981	0.0388946381902571	0.0334890436360424	IL18/GATA3/RASGRP1/IL7R/CR1/CARD11/TCF7/CAMK4/VNN1/LEF1/CD28/TESPA1	12
BP	GO:0006968	cellular defense response	6/466	52/18903	0.00169444312876108	0.0393690460923757	0.0338975181115632	LY96/SPN/ITK/FCMR/CLEC5A/GNLY	6
BP	GO:0032611	interleukin-1 beta production	9/466	111/18903	0.00170848546260603	0.0393690460923757	0.0338975181115632	CARD16/NLRC4/LILRA5/AIM2/ORM1/NAIP/CCR7/ORM2/FZD5	9
BP	GO:0032651	regulation of interleukin-1 beta production	9/466	111/18903	0.00170848546260603	0.0393690460923757	0.0338975181115632	CARD16/NLRC4/LILRA5/AIM2/ORM1/NAIP/CCR7/ORM2/FZD5	9
BP	GO:0002287	alpha-beta T cell activation involved in immune response	7/466	71/18903	0.00180600517616613	0.0411711233475734	0.0354491418479668	IL18/GATA3/RORA/SPN/EOMES/LEF1/IL18R1	7
BP	GO:0002293	alpha-beta T cell differentiation involved in immune response	7/466	71/18903	0.00180600517616613	0.0411711233475734	0.0354491418479668	IL18/GATA3/RORA/SPN/EOMES/LEF1/IL18R1	7
BP	GO:0042475	odontogenesis of dentin-containing tooth	8/466	91/18903	0.00182746435790906	0.0414387263710973	0.0356795532812367	ADM/BCL11B/FAM20A/LEF1/APCDD1/HTRA1/EDAR/BMP2	8
BP	GO:0002683	negative regulation of immune system process	22/466	449/18903	0.00185666330305088	0.0418335219901436	0.0360194800250949	ATM/SPN/IL7R/CR1/ARG1/CD96/PPARG/TNFAIP6/PGLYRP1/SAMSN1/C1QC/IRAK3/FCRL3/IL10/CST7/VSIG4/MERTK/CYP19A1/GPER1/BPI/ALOX15/C4BPA	22
BP	GO:0061458	reproductive system development	17/466	310/18903	0.00187363644254719	0.0418335219901436	0.0360194800250949	HMGB2/GATA3/PLEKHA1/ATM/KCNE1/PTCH1/COL9A3/TNFAIP6/RETN/NOG/TIFAB/MERTK/MMP19/CYP19A1/SOX8/INHBB/ZFY	17
BP	GO:0030728	ovulation	4/466	22/18903	0.00187431449686076	0.0418335219901436	0.0360194800250949	TNFAIP6/MMP19/INHBB/HPGD	4
BP	GO:0042476	odontogenesis	10/466	135/18903	0.00190936129364564	0.0423937874729759	0.036501879555605	ADM/BCL11B/ALPL/FAM20A/LEF1/APCDD1/AXIN2/HTRA1/EDAR/BMP2	10
BP	GO:0008207	C21-steroid hormone metabolic process	5/466	37/18903	0.00202619991961258	0.0447548717995256	0.0385348193056399	ADM/AKR1C1/DKK3/EDNRB/BMP2	5
BP	GO:0002824	positive regulation of adaptive immune response based on somatic recombination of immune receptors built from immunoglobulin superfamily domains	9/466	114/18903	0.0020546788209265	0.0447754650931448	0.03855255053392	IL18/GATA3/FCGR1A/IL1R1/CD28/NECTIN2/FZD5/CLEC6A/IL18R1	9
BP	GO:0060485	mesenchyme development	17/466	313/18903	0.00207293737417602	0.0447754650931448	0.03855255053392	BCL9L/GATA3/EOMES/TGFBR3/ALDH1A2/LEF1/PHLDB2/NOG/AXIN2/SEMA6B/SEMA3B/ERBB3/WNT16/EDNRB/SOX8/BMP2/OLFM1	17
BP	GO:0032640	tumor necrosis factor production	12/466	184/18903	0.00209277236429938	0.0447754650931448	0.03855255053392	CLEC4A/LY96/RASGRP1/LILRA5/SPN/ORM1/IRAK3/IL10/ORM2/FZD5/BPI/MMP8	12
BP	GO:0032680	regulation of tumor necrosis factor production	12/466	184/18903	0.00209277236429938	0.0447754650931448	0.03855255053392	CLEC4A/LY96/RASGRP1/LILRA5/SPN/ORM1/IRAK3/IL10/ORM2/FZD5/BPI/MMP8	12
BP	GO:2000106	regulation of leukocyte apoptotic process	8/466	93/18903	0.00209865860501727	0.0447754650931448	0.03855255053392	ST6GAL1/IL7R/BCL11B/CD3G/CCL5/CCR7/IL10/MERTK	8
BP	GO:0045060	negative thymic T cell selection	3/466	11/18903	0.00211917241861875	0.0447754650931448	0.03855255053392	CD3E/CD28/CCR7	3
BP	GO:0070673	response to interleukin-18	3/466	11/18903	0.00211917241861875	0.0447754650931448	0.03855255053392	IL18/IL18RAP/IL18R1	3
BP	GO:0098883	synapse pruning	3/466	11/18903	0.00211917241861875	0.0447754650931448	0.03855255053392	C1QB/C1QC/C1QA	3
BP	GO:0150076	neuroinflammatory response	7/466	73/18903	0.00212166172855155	0.0447754650931448	0.03855255053392	AIF1/IL18/ATM/MMP9/CST7/C1QA/MMP8	7
BP	GO:0007548	sex differentiation	16/466	288/18903	0.00221208830590601	0.0462704288508674	0.0398397435467918	HMGB2/GATA3/PLEKHA1/ATM/KCNE1/COL9A3/TNFAIP6/RETN/TIFAB/MERTK/MMP19/CYP19A1/SOX8/DACH1/INHBB/ZFY	16
BP	GO:0036315	cellular response to sterol	4/466	23/18903	0.00222518925998404	0.0462704288508674	0.0398397435467918	RORA/PTCH1/CES1/INHBB	4
BP	GO:0061760	antifungal innate immune response	4/466	23/18903	0.00222518925998404	0.0462704288508674	0.0398397435467918	CLEC4A/CLEC4E/CLEC4D/CLEC6A	4
BP	GO:0060761	negative regulation of response to cytokine stimulus	8/466	94/18903	0.00224561905151616	0.0462704288508674	0.0398397435467918	CARD16/NOL3/ARG1/PPARG/IL1R2/IRAK3/CCL5/NAIP	8
BP	GO:0016055	Wnt signaling pathway	22/466	456/18903	0.00224676959233628	0.0462704288508674	0.0398397435467918	BCL9L/GATA3/GRB10/TCF7/TMEM88/LEF1/APCDD1/KREMEN1/TRABD2A/NOG/AXIN2/NKD1/FZD5/TLE2/PLPP3/IGFBP2/WNT16/CPE/DKK3/EDNRB/BMP2/DAAM2	22
BP	GO:2000107	negative regulation of leukocyte apoptotic process	6/466	55/18903	0.00226793076974905	0.0463608199608934	0.039917572059122	ST6GAL1/IL7R/BCL11B/CCL5/CCR7/MERTK	6
BP	GO:0043368	positive T cell selection	5/466	38/18903	0.00228666389806749	0.0463608199608934	0.039917572059122	THEMIS/SPN/BCL11B/CD3G/CD3E	5
BP	GO:0032732	positive regulation of interleukin-1 production	7/466	74/18903	0.00229465939754832	0.0463608199608934	0.039917572059122	NLRC4/LILRA5/AIM2/ORM1/NAIP/ORM2/FZD5	7
BP	GO:0045123	cellular extravasation	7/466	74/18903	0.00229465939754832	0.0463608199608934	0.039917572059122	ITGA4/SPN/ST3GAL4/IL1R1/FUT7/LYVE1/CD177	7
BP	GO:0010466	negative regulation of peptidase activity	15/466	263/18903	0.00233664926525483	0.0468929778492579	0.0403757704014623	CSTA/CARD16/SLPI/LAMTOR5/NOL3/CR1/SPOCK2/MMP9/NAIP/CST7/SERPINB2/SPINK8/SERPINB10/COL4A3/PI3	15
BP	GO:0015711	organic anion transport	19/466	372/18903	0.0023429988932423	0.0468929778492579	0.0403757704014623	SLC4A7/MGST1/SLC38A1/SLC26A8/CR1/ARG1/CA4/SLC4A4/SLC22A14/CES1/SLC51A/SLC16A10/FOLR3/SLC1A3/NTSR1/AKR1C1/SLC4A10/CYB5R2/PTGES	19
BP	GO:0198738	cell-cell signaling by wnt	22/466	458/18903	0.00237023787468223	0.0472164675690203	0.0406543013724394	BCL9L/GATA3/GRB10/TCF7/TMEM88/LEF1/APCDD1/KREMEN1/TRABD2A/NOG/AXIN2/NKD1/FZD5/TLE2/PLPP3/IGFBP2/WNT16/CPE/DKK3/EDNRB/BMP2/DAAM2	22
BP	GO:0048469	cell maturation	12/466	187/18903	0.00239358555271919	0.0474597916801948	0.040863808187671	GATA3/ROPN1L/SLC26A8/KCNE1/PPARG/SLC22A14/FZD5/NRCAM/NTN4/C1QA/EDNRB/SOX8	12
BP	GO:0045137	development of primary sexual characteristics	14/466	238/18903	0.0024362670925974	0.0480824380358459	0.0413999188688457	HMGB2/GATA3/PLEKHA1/ATM/KCNE1/COL9A3/TNFAIP6/RETN/MMP19/CYP19A1/SOX8/DACH1/INHBB/ZFY	14
BP	GO:0072078	nephron tubule morphogenesis	7/466	75/18903	0.00247833224519013	0.0486872366877674	0.0419206623282948	GATA3/PTCH1/KLHL3/NOG/SOX8/BMP2/TACSTD2	7
BP	GO:0002385	mucosal immune response	5/466	39/18903	0.00257065698246031	0.0500397749599465	0.0430852242145594	RNASE2/CAMP/H2BC21/RNASE3/FFAR3	5
BP	GO:0032350	regulation of hormone metabolic process	5/466	39/18903	0.00257065698246031	0.0500397749599465	0.0430852242145594	GATA3/ADM/DKK3/FFAR3/BMP2	5
BP	GO:0050830	defense response to Gram-positive bacterium	9/466	118/18903	0.0026008806384649	0.0500629383071487	0.0431051683092035	IL18/HMGB2/CAMP/IL7R/H2BC21/PGLYRP1/GBP4/RNASE3/RNASE1	9
BP	GO:0071706	tumor necrosis factor superfamily cytokine production	12/466	189/18903	0.00261305059342211	0.0500629383071487	0.0431051683092035	CLEC4A/LY96/RASGRP1/LILRA5/SPN/ORM1/IRAK3/IL10/ORM2/FZD5/BPI/MMP8	12
BP	GO:1903555	regulation of tumor necrosis factor superfamily cytokine production	12/466	189/18903	0.00261305059342211	0.0500629383071487	0.0431051683092035	CLEC4A/LY96/RASGRP1/LILRA5/SPN/ORM1/IRAK3/IL10/ORM2/FZD5/BPI/MMP8	12
BP	GO:0120255	olefinic compound biosynthetic process	4/466	24/18903	0.00261882130952244	0.0500629383071487	0.0431051683092035	ADM/CYP19A1/DKK3/BMP2	4
BP	GO:0031960	response to corticosteroid	11/466	165/18903	0.00266782568259299	0.0507720575218479	0.0437157338120384	AIF1/ANXA3/ADM/ARG1/ADAM9/ALPL/IL10/AXIN2/FOSB/IGFBP2/GPER1	11
BP	GO:0050777	negative regulation of immune response	12/466	190/18903	0.00272876878552578	0.051370516063175	0.0442310183123551	IL7R/CR1/ARG1/CD96/PPARG/PGLYRP1/SAMSN1/IRAK3/IL10/VSIG4/ALOX15/C4BPA	12
BP	GO:0042445	hormone metabolic process	14/466	241/18903	0.00273043435917089	0.051370516063175	0.0442310183123551	GATA3/PLEKHA1/ADM/GCNT4/ALDH1A2/PLB1/SLC16A10/AKR1C1/CPE/CYP19A1/DKK3/EDNRB/FFAR3/BMP2	14
BP	GO:0060993	kidney morphogenesis	8/466	97/18903	0.00273542274134195	0.051370516063175	0.0442310183123551	GATA3/PTCH1/GCNT4/KLHL3/NOG/SOX8/BMP2/TACSTD2	8
BP	GO:0002708	positive regulation of lymphocyte mediated immunity	9/466	119/18903	0.00275394132132452	0.0514184100898424	0.0442722560053534	IL18/GATA3/RASGRP1/FCGR1A/IL1R1/CD28/NECTIN2/FZD5/IL18R1	9
BP	GO:0051384	response to glucocorticoid	10/466	142/18903	0.0027674989214789	0.0514184100898424	0.0442722560053534	AIF1/ANXA3/ADM/ARG1/ADAM9/ALPL/IL10/AXIN2/FOSB/IGFBP2	10
BP	GO:1903238	positive regulation of leukocyte tethering or rolling	3/466	12/18903	0.00277415771068819	0.0514184100898424	0.0442722560053534	ITGA4/ST3GAL4/FUT7	3
BP	GO:0042113	B cell activation	18/466	350/18903	0.00280505070319243	0.0517659357043693	0.0445714823514787	NFATC2/DOCK10/RASGRP1/ITGA4/ATM/IL7R/CR1/IKZF3/CARD11/CD40LG/SAMSN1/LEF1/CD28/FCRL3/TRBC1/IL10/MS4A1/IGHM	18
BP	GO:0048246	macrophage chemotaxis	5/466	40/18903	0.00287937300171263	0.0524572438504949	0.0451667121761734	CKLF/C3AR1/CCL5/CYP19A1/EDNRB	5
BP	GO:0006919	activation of cysteine-type endopeptidase activity involved in apoptotic process	7/466	77/18903	0.00287942647455215	0.0524572438504949	0.0451667121761734	S100A8/NLRC4/S100A9/PPARG/LCK/COL4A3/DLC1	7
BP	GO:0072088	nephron epithelium morphogenesis	7/466	77/18903	0.00287942647455215	0.0524572438504949	0.0451667121761734	GATA3/PTCH1/KLHL3/NOG/SOX8/BMP2/TACSTD2	7
BP	GO:0002821	positive regulation of adaptive immune response	9/466	120/18903	0.00291404117295089	0.0528619468948495	0.0455151694068522	IL18/GATA3/FCGR1A/IL1R1/CD28/NECTIN2/FZD5/CLEC6A/IL18R1	9
BP	GO:0045861	negative regulation of proteolysis	18/466	352/18903	0.00297974994512137	0.053824889898527	0.0463442821527128	CSTA/CARD16/SLPI/LAMTOR5/NOL3/CR1/SPOCK2/PLAU/IL1R2/MMP9/NAIP/IL10/CST7/SERPINB2/SPINK8/SERPINB10/COL4A3/PI3	18
BP	GO:0006658	phosphatidylserine metabolic process	4/466	25/18903	0.00305767757196666	0.0543119978720578	0.0467636916379287	MBOAT2/OSBPL10/ABHD12B/SERINC2	4
BP	GO:0046641	positive regulation of alpha-beta T cell proliferation	4/466	25/18903	0.00305767757196666	0.0543119978720578	0.0467636916379287	IL18/CARD11/CD3E/CD28	4
BP	GO:0046885	regulation of hormone biosynthetic process	4/466	25/18903	0.00305767757196666	0.0543119978720578	0.0467636916379287	ADM/DKK3/FFAR3/BMP2	4
BP	GO:1904996	positive regulation of leukocyte adhesion to vascular endothelial cell	4/466	25/18903	0.00305767757196666	0.0543119978720578	0.0467636916379287	ETS1/ITGA4/ST3GAL4/FUT7	4
BP	GO:1901617	organic hydroxy compound biosynthetic process	14/466	245/18903	0.00316749782971815	0.0560063205123509	0.0482225365449505	GATA3/IMPA2/CES1/IDI1/TRPC1/NTSR1/CYP19A1/DKK3/GPER1/HSD3B7/KL/BMP2/CYB5R2/ALOX15	14
BP	GO:0001837	epithelial to mesenchymal transition	11/466	169/18903	0.00320876040198585	0.0560063205123509	0.0482225365449505	BCL9L/GATA3/EOMES/TGFBR3/LEF1/PHLDB2/NOG/AXIN2/WNT16/BMP2/OLFM1	11
BP	GO:0002691	regulation of cellular extravasation	5/466	41/18903	0.00321400765899475	0.0560063205123509	0.0482225365449505	ITGA4/ST3GAL4/IL1R1/FUT7/LYVE1	5
BP	GO:0150077	regulation of neuroinflammatory response	5/466	41/18903	0.00321400765899475	0.0560063205123509	0.0482225365449505	IL18/ATM/MMP9/CST7/MMP8	5
BP	GO:0014065	phosphatidylinositol 3-kinase signaling	10/466	145/18903	0.00321875405243396	0.0560063205123509	0.0482225365449505	IL18/GATA3/PLEKHA1/RASGRP1/CD28/CCL5/OSM/ERBB3/WNT16/GPER1	10
BP	GO:0048732	gland development	21/466	441/18903	0.00326153284168111	0.0565199776588885	0.0486648053870005	MTX1/GATA3/UPB1/ATM/PTCH1/TGFBR3/ARG1/ALDH1A2/LBH/BCL11B/LEF1/IL10/NOG/EDAR/NTN4/CYP19A1/DKK3/BMP2/INHBB/ATP2C2/RAP1GAP	21
BP	GO:0061333	renal tubule morphogenesis	7/466	79/18903	0.00332844524137947	0.0574460002591121	0.0494621289439174	GATA3/PTCH1/KLHL3/NOG/SOX8/BMP2/TACSTD2	7
BP	GO:0002711	positive regulation of T cell mediated immunity	6/466	60/18903	0.00353328558422793	0.0598998257621153	0.0515749206594062	IL18/GATA3/IL1R1/NECTIN2/FZD5/IL18R1	6
BP	GO:0002863	positive regulation of inflammatory response to antigenic stimulus	3/466	13/18903	0.00354087639973095	0.0598998257621153	0.0515749206594062	FCGR1A/CD28/CCR7	3
BP	GO:0032341	aldosterone metabolic process	3/466	13/18903	0.00354087639973095	0.0598998257621153	0.0515749206594062	DKK3/EDNRB/BMP2	3
BP	GO:0033690	positive regulation of osteoblast proliferation	3/466	13/18903	0.00354087639973095	0.0598998257621153	0.0515749206594062	TMEM119/SOX8/BMP2	3
BP	GO:0045916	negative regulation of complement activation	3/466	13/18903	0.00354087639973095	0.0598998257621153	0.0515749206594062	CR1/VSIG4/C4BPA	3
BP	GO:0014068	positive regulation of phosphatidylinositol 3-kinase signaling	7/466	80/18903	0.00357204242116027	0.0599512474071111	0.0516191957007288	IL18/CD28/CCL5/OSM/ERBB3/WNT16/GPER1	7
BP	GO:0072028	nephron morphogenesis	7/466	80/18903	0.00357204242116027	0.0599512474071111	0.0516191957007288	GATA3/PTCH1/KLHL3/NOG/SOX8/BMP2/TACSTD2	7
BP	GO:0072676	lymphocyte migration	9/466	124/18903	0.00362933609717962	0.0606739599304969	0.0522414653080096	AIF1/CKLF/GATA3/ITGA4/SPN/FUT7/CCL5/CCR7/HSD3B7	9
BP	GO:0051047	positive regulation of secretion	16/466	304/18903	0.00376536101476586	0.06270208596073	0.053987721457601	S100A8/GPR27/ADAM9/PPARG/TRPM2/EXPH5/RETN/NTSR1/PFKFB2/CYP19A1/GPER1/EDNRB/CD177/BMP2/INHBB/PTGES	16
BP	GO:0071695	anatomical structure maturation	14/466	250/18903	0.00379275552456921	0.0627029929319927	0.053988502377584	GATA3/ROPN1L/SLC26A8/KCNE1/ALDH1A2/PPARG/SLC22A14/FZD5/NRCAM/NTN4/C1QA/EDNRB/SOX8/BMP2	14
BP	GO:0002695	negative regulation of leukocyte activation	12/466	198/18903	0.00381243936817924	0.0627029929319927	0.053988502377584	ATM/SPN/CR1/ARG1/PGLYRP1/SAMSN1/IL10/CST7/VSIG4/MERTK/GPER1/BPI	12
BP	GO:0043280	positive regulation of cysteine-type endopeptidase activity involved in apoptotic process	9/466	125/18903	0.00382803472949626	0.0627029929319927	0.053988502377584	S100A8/NLRC4/S100A9/PPARG/LCK/ACVR1C/COL4A3/GPER1/DLC1	9
BP	GO:0061844	antimicrobial humoral immune response mediated by antimicrobial peptide	7/466	81/18903	0.00382896895925093	0.0627029929319927	0.053988502377584	S100A12/S100A9/CAMP/H2BC21/PGLYRP1/RNASE3/GNLY	7
BP	GO:1902893	regulation of miRNA transcription	6/466	61/18903	0.00383895875093833	0.0627029929319927	0.053988502377584	GATA3/ETS1/PPARG/IL10/POU5F1/BMP2	6
BP	GO:0002440	production of molecular mediator of immune response	17/466	333/18903	0.00390734401372118	0.0635763646202039	0.0547404924702522	IL18/XRCC4/GATA3/IL1R1/CR1/ARG1/CD96/CD40LG/IRAK3/CD28/FCRL3/IL10/FZD5/TRAV38-2DV8/IL18R1/FFAR3/HLA-DQA2	17
BP	GO:0040013	negative regulation of locomotion	20/466	419/18903	0.00393402886546533	0.0637671675037214	0.0549047774819997	AIF1/GATA3/ST6GAL1/PPARG/TNFAIP6/GADD45A/PHLDB2/EVL/ACVR1C/NOG/SEMA6B/PTPRK/SEMA3B/EPPK1/SRGAP1/CYP19A1/TMIGD3/DACH1/DLC1/TACSTD2	20
BP	GO:0002251	organ or tissue specific immune response	5/466	43/18903	0.0039658108752678	0.0640388324290403	0.0551386862921006	RNASE2/CAMP/H2BC21/RNASE3/FFAR3	5
BP	GO:0006690	icosanoid metabolic process	9/466	126/18903	0.00403515321846004	0.0649126723407364	0.0558910795343403	NLRC4/FABP5/NAIP/AKR1C1/PTGR1/HPGD/PTGES/ALOX15/GSTM1	9
BP	GO:0002820	negative regulation of adaptive immune response	6/466	62/18903	0.00416379529882784	0.0664803721307231	0.0572408996925396	IL7R/CR1/ARG1/SAMSN1/ALOX15/C4BPA	6
BP	GO:0061614	miRNA transcription	6/466	62/18903	0.00416379529882784	0.0664803721307231	0.0572408996925396	GATA3/ETS1/PPARG/IL10/POU5F1/BMP2	6
BP	GO:0007492	endoderm development	7/466	83/18903	0.00438464565496215	0.0685922767693918	0.0590592908613576	ITGA4/EOMES/MMP9/ITGA7/NOG/POU5F1/MMP8	7
BP	GO:0032689	negative regulation of interferon-gamma production	5/466	44/18903	0.00438535912776089	0.0685922767693918	0.0590592908613576	GATA3/CR1/CD96/PGLYRP1/IL10	5
BP	GO:0050856	regulation of T cell receptor signaling pathway	5/466	44/18903	0.00438535912776089	0.0685922767693918	0.0590592908613576	CARD11/TESPA1/LCK/CCR7/NECTIN2	5
BP	GO:0001822	kidney development	16/466	309/18903	0.00440351028833149	0.0685922767693918	0.0590592908613576	GATA3/PTCH1/GCNT4/ALDH1A2/KLHL3/MMP9/NOG/ADAMTS6/COL4A3/COL4A4/EDNRB/EPCAM/SOX8/BMP2/HPGD/TACSTD2	16
BP	GO:0008212	mineralocorticoid metabolic process	3/466	14/18903	0.00442478914182096	0.0685922767693918	0.0590592908613576	DKK3/EDNRB/BMP2	3
BP	GO:0009158	ribonucleoside monophosphate catabolic process	3/466	14/18903	0.00442478914182096	0.0685922767693918	0.0590592908613576	UPB1/UPP1/NT5E	3
BP	GO:0051547	regulation of keratinocyte migration	3/466	14/18903	0.00442478914182096	0.0685922767693918	0.0590592908613576	ADAM9/MMP9/EPPK1	3
BP	GO:0072672	neutrophil extravasation	3/466	14/18903	0.00442478914182096	0.0685922767693918	0.0590592908613576	IL1R1/FUT7/CD177	3
BP	GO:0032760	positive regulation of tumor necrosis factor production	8/466	105/18903	0.00445379534789833	0.0686419088667134	0.059102025067158	LY96/RASGRP1/LILRA5/SPN/ORM1/ORM2/FZD5/MMP8	8
BP	GO:0030183	B cell differentiation	10/466	152/18903	0.00450059489306859	0.0686419088667134	0.059102025067158	DOCK10/ITGA4/ATM/CR1/IKZF3/CARD11/CD40LG/FCRL3/IL10/MS4A1	10
BP	GO:0072006	nephron development	10/466	152/18903	0.00450059489306859	0.0686419088667134	0.059102025067158	GATA3/PTCH1/KLHL3/NOG/COL4A3/COL4A4/EDNRB/SOX8/BMP2/TACSTD2	10
BP	GO:0019731	antibacterial humoral response	6/466	63/18903	0.00450849976136049	0.0686419088667134	0.059102025067158	SLPI/CAMP/H2BC21/RNASE3/IGHM/PI3	6
BP	GO:0031663	lipopolysaccharide-mediated signaling pathway	6/466	63/18903	0.00450849976136049	0.0686419088667134	0.059102025067158	IL18/CARD16/LY96/CD6/CCL5/BPI	6
BP	GO:0002227	innate immune response in mucosa	4/466	28/18903	0.00466944632377124	0.0705881194263716	0.0607777503956338	RNASE2/CAMP/H2BC21/RNASE3	4
BP	GO:0002675	positive regulation of acute inflammatory response	4/466	28/18903	0.00466944632377124	0.0705881194263716	0.0607777503956338	FCGR1A/CCR7/OSM/FFAR3	4
BP	GO:0016331	morphogenesis of embryonic epithelium	10/466	153/18903	0.00471254298812702	0.0709878825384646	0.0611219542480897	GATA3/PRKACB/PTCH1/ADM/ALDH1A2/NOG/TRIM71/WNT16/SOX8/DLC1	10
BP	GO:0030574	collagen catabolic process	5/466	45/18903	0.00483558096477796	0.072393437571952	0.0623321646019968	MMP9/ADAMTS2/MMP19/ADAMTS3/MMP8	5
BP	GO:0031589	cell-substrate adhesion	18/466	369/18903	0.00486372138208864	0.072393437571952	0.0623321646019968	ITGA4/ST6GAL1/SPOCK2/PLAU/ADAM9/CD96/CD3E/PHLDB2/LYVE1/ITGA7/CCR7/PTPRK/MERTK/NTN4/COL17A1/DLC1/ALOX15/TACSTD2	18
BP	GO:0002712	regulation of B cell mediated immunity	6/466	64/18903	0.00487377822733995	0.072393437571952	0.0623321646019968	FCGR1A/CR1/CD28/NECTIN2/IL10/C4BPA	6
BP	GO:0002889	regulation of immunoglobulin mediated immune response	6/466	64/18903	0.00487377822733995	0.072393437571952	0.0623321646019968	FCGR1A/CR1/CD28/NECTIN2/IL10/C4BPA	6
BP	GO:0045621	positive regulation of lymphocyte differentiation	9/466	130/18903	0.00495264896934662	0.0727392133431793	0.0626298842988423	IL18/GATA3/RASGRP1/IL7R/CR1/VNN1/LEF1/TESPA1/IL10	9
BP	GO:0050853	B cell receptor signaling pathway	9/466	130/18903	0.00495264896934662	0.0727392133431793	0.0626298842988423	NFATC2/PLEKHA1/ITK/BMX/LCK/FCRL3/TRBC1/MS4A1/IGHM	9
BP	GO:0071621	granulocyte chemotaxis	9/466	130/18903	0.00495264896934662	0.0727392133431793	0.0626298842988423	CKLF/S100A8/S100A12/FCER1G/S100A9/C3AR1/TNFAIP6/CCL5/CCR7	9
BP	GO:0002685	regulation of leukocyte migration	13/466	231/18903	0.00497141513860783	0.0727392133431793	0.0626298842988423	AIF1/ITGA4/SPN/ST3GAL4/IL1R1/FUT7/C3AR1/TNFAIP6/LYVE1/CCL5/CCR7/CXCR3/CYP19A1	13
BP	GO:0010717	regulation of epithelial to mesenchymal transition	8/466	107/18903	0.00499079384842289	0.0727392133431793	0.0626298842988423	BCL9L/GATA3/LEF1/PHLDB2/NOG/AXIN2/BMP2/OLFM1	8
BP	GO:0003007	heart morphogenesis	14/466	258/18903	0.00499943455537217	0.0727392133431793	0.0626298842988423	MYBPC3/GATA3/PTCH1/TGFBR3/ALDH1A2/NOG/AXIN2/RBM20/WNT16/SHOX2/CPE/BMP2/OLFM1/DLC1	14
BP	GO:0071674	mononuclear cell migration	12/466	206/18903	0.00521847604548478	0.0754977376648848	0.0650050276522472	AIF1/CKLF/GATA3/S100A12/ITGA4/SPN/FUT7/C3AR1/TRPM2/CCL5/CCR7/HSD3B7	12
BP	GO:0022412	cellular process involved in reproduction in multicellular organism	20/466	430/18903	0.00522445053041075	0.0754977376648848	0.0650050276522472	HMGB2/ROPN1L/SLC26A8/ATM/PTCH1/GARIN1A/MYBL1/TNFAIP6/DPY19L2P2/SLC22A14/TDRD9/CFAP58/RETN/HOOK1/NECTIN2/TMEM119/FOLR3/INHBB/CCNA1/ZFY	20
BP	GO:1905330	regulation of morphogenesis of an epithelium	6/466	65/18903	0.00526033747225212	0.0755432605242396	0.0650442237238475	GATA3/NOG/NKD1/NTN4/SOX8/TACSTD2	6
BP	GO:0019882	antigen processing and presentation	8/466	108/18903	0.0052772042869707	0.0755432605242396	0.0650442237238475	CLEC4A/RAB32/FCER1G/FCGR1A/CD8A/CCR7/HLA-DQA2/KDM5D	8
BP	GO:0045862	positive regulation of proteolysis	18/466	372/18903	0.00528076275773479	0.0755432605242396	0.0650442237238475	S100A8/NLRC4/S100A9/CR1/ASPH/ADAM9/TRIB2/F12/PPARG/AIM2/SPON1/LCK/ACVR1C/AXIN2/COL4A3/GPER1/DLC1/PCOLCE2	18
BP	GO:0042088	T-helper 1 type immune response	5/466	46/18903	0.00531764706223821	0.0756038979770724	0.0650964337558309	IL18/SPN/IL1R1/LEF1/IL18R1	5
BP	GO:0061053	somite development	7/466	86/18903	0.00532968541166249	0.0756038979770724	0.0650964337558309	ATM/PTCH1/ALDH1A2/LEF1/NOG/AXIN2/NKD1	7
BP	GO:0008406	gonad development	13/466	233/18903	0.00533820626110692	0.0756038979770724	0.0650964337558309	HMGB2/GATA3/PLEKHA1/ATM/KCNE1/COL9A3/TNFAIP6/RETN/MMP19/CYP19A1/SOX8/INHBB/ZFY	13
BP	GO:0002864	regulation of acute inflammatory response to antigenic stimulus	3/466	15/18903	0.00543074351826804	0.0766598000608499	0.0660055860864436	FCGR1A/FUT7/CCR7	3
BP	GO:0002699	positive regulation of immune effector process	14/466	261/18903	0.00552490656941554	0.0772869506886045	0.0665455750339306	IL18/GATA3/RASGRP1/FCGR1A/IL1R1/CR1/ARG1/CD28/NECTIN2/IL10/FZD5/CD177/IL18R1/FFAR3	14
BP	GO:0046883	regulation of hormone secretion	13/466	234/18903	0.00552956133240074	0.0772869506886045	0.0665455750339306	GPR27/PPARG/TRPM2/CCL5/PASK/ACVR1C/RETN/OSM/PFKFB2/CYP19A1/GPER1/FFAR3/INHBB	13
BP	GO:0071219	cellular response to molecule of bacterial origin	13/466	234/18903	0.00552956133240074	0.0772869506886045	0.0665455750339306	IL18/CARD16/HMGB2/LY96/CAMP/ARG1/ADAM9/CD6/CCL5/IL10/FZD5/EDNRB/BPI	13
BP	GO:1903557	positive regulation of tumor necrosis factor superfamily cytokine production	8/466	109/18903	0.0055760019379461	0.0776813603315824	0.0668851694448505	LY96/RASGRP1/LILRA5/SPN/ORM1/ORM2/FZD5/MMP8	8
BP	GO:0048017	inositol lipid-mediated signaling	11/466	182/18903	0.0055999427840946	0.0777607690182256	0.0669535418760084	IL18/GATA3/PLEKHA1/RASGRP1/CD28/CCL5/OSM/ERBB3/WNT16/GPER1/TNFAIP8L3	11
BP	GO:0050854	regulation of antigen receptor-mediated signaling pathway	6/466	66/18903	0.00566888409538509	0.0779562996729891	0.067121897591198	CARD11/TESPA1/LCK/FCRL3/CCR7/NECTIN2	6
BP	GO:0060675	ureteric bud morphogenesis	6/466	66/18903	0.00566888409538509	0.0779562996729891	0.067121897591198	GATA3/PTCH1/NOG/SOX8/BMP2/TACSTD2	6
BP	GO:0072577	endothelial cell apoptotic process	6/466	66/18903	0.00566888409538509	0.0779562996729891	0.067121897591198	GATA3/ITGA4/CD40LG/IL10/COL4A3/GPER1	6
BP	GO:0072001	renal system development	16/466	318/18903	0.00577413896683325	0.0786863012513367	0.0677504432172577	GATA3/PTCH1/GCNT4/ALDH1A2/KLHL3/MMP9/NOG/ADAMTS6/COL4A3/COL4A4/EDNRB/EPCAM/SOX8/BMP2/HPGD/TACSTD2	16
BP	GO:0001774	microglial cell activation	5/466	47/18903	0.0058327166773217	0.0786863012513367	0.0677504432172577	AIF1/ATM/CST7/C1QA/MMP8	5
BP	GO:0002861	regulation of inflammatory response to antigenic stimulus	5/466	47/18903	0.0058327166773217	0.0786863012513367	0.0677504432172577	FCGR1A/FUT7/CD28/CCR7/IL10	5
BP	GO:0060711	labyrinthine layer development	5/466	47/18903	0.0058327166773217	0.0786863012513367	0.0677504432172577	ADM/LEF1/IL10/FZD5/SOCS3	5
BP	GO:1902622	regulation of neutrophil migration	5/466	47/18903	0.0058327166773217	0.0786863012513367	0.0677504432172577	IL1R1/FUT7/C3AR1/TNFAIP6/CCR7	5
BP	GO:1902895	positive regulation of miRNA transcription	5/466	47/18903	0.0058327166773217	0.0786863012513367	0.0677504432172577	GATA3/ETS1/PPARG/IL10/BMP2	5
BP	GO:0060325	face morphogenesis	4/466	30/18903	0.00601269706886865	0.0802618122869923	0.0691069890106404	PLEKHA1/ASPH/LEF1/NOG	4
BP	GO:0032370	positive regulation of lipid transport	7/466	88/18903	0.00603953589321429	0.0802618122869923	0.0691069890106404	PTCH1/PPARG/CES1/RETN/NTSR1/CYP19A1/PTGES	7
BP	GO:0033627	cell adhesion mediated by integrin	7/466	88/18903	0.00603953589321429	0.0802618122869923	0.0691069890106404	ITGA4/PLAU/ADAM9/CD3E/CCL5/ITGA7/PLPP3	7
BP	GO:0043367	CD4-positive, alpha-beta T cell differentiation	7/466	88/18903	0.00603953589321429	0.0802618122869923	0.0691069890106404	IL18/GATA3/RORA/SPN/FUT7/LEF1/IL18R1	7
BP	GO:0019221	cytokine-mediated signaling pathway	22/466	496/18903	0.00605762145483707	0.0802618122869923	0.0691069890106404	IL18/CARD16/FCER1G/NOL3/LILRA5/IL7R/IL1R1/ARG1/IL18RAP/PPARG/AIM2/LILRA6/IL1R2/IRAK3/IL2RB/CCL5/NAIP/CCR7/OSM/CXCR3/IL18R1/LILRB5	22
BP	GO:0050728	negative regulation of inflammatory response	11/466	184/18903	0.00606783227991768	0.0802618122869923	0.0691069890106404	GATA3/RORA/PPARG/TNFAIP6/PGLYRP1/IL10/NT5E/CST7/SOCS3/CYP19A1/GPER1	11
BP	GO:0030888	regulation of B cell proliferation	6/466	67/18903	0.0061001236643175	0.0802618122869923	0.0691069890106404	NFATC2/ATM/IKZF3/CARD11/FCRL3/IL10	6
BP	GO:0072171	mesonephric tubule morphogenesis	6/466	67/18903	0.0061001236643175	0.0802618122869923	0.0691069890106404	GATA3/PTCH1/NOG/SOX8/BMP2/TACSTD2	6
BP	GO:0014066	regulation of phosphatidylinositol 3-kinase signaling	8/466	111/18903	0.00621210957463465	0.0812338132413113	0.0699439008290314	IL18/RASGRP1/CD28/CCL5/OSM/ERBB3/WNT16/GPER1	8
BP	GO:0071347	cellular response to interleukin-1	8/466	111/18903	0.00621210957463465	0.0812338132413113	0.0699439008290314	RORA/CAMP/IL1R1/IL1R2/IRAK3/CCL5/MYLK3/INHBB	8
BP	GO:0006953	acute-phase response	5/466	48/18903	0.00638193568079065	0.0829457067293004	0.0714178745793228	ORM1/ORM2/HP/EDNRB/PTGES	5
BP	GO:0010171	body morphogenesis	5/466	48/18903	0.00638193568079065	0.0829457067293004	0.0714178745793228	PLEKHA1/ASPH/LEF1/PHLDB2/NOG	5
BP	GO:0042093	T-helper cell differentiation	6/466	68/18903	0.00655475986828607	0.0845259855276747	0.0727785255095872	IL18/GATA3/RORA/SPN/LEF1/IL18R1	6
BP	GO:0006828	manganese ion transport	3/466	16/18903	0.00656300755563226	0.0845259855276747	0.0727785255095872	TRPM2/TRPC1/ATP2C2	3
BP	GO:0046135	pyrimidine nucleoside catabolic process	3/466	16/18903	0.00656300755563226	0.0845259855276747	0.0727785255095872	UPB1/UPP1/APOBEC3B	3
BP	GO:0023061	signal release	21/466	470/18903	0.0066780744504838	0.0857488897060615	0.0738314699075365	GATA3/ADM/GPR27/PPARG/TRPM2/SYN2/CCL5/PASK/ACVR1C/RETN/OSM/KCNA2/SLC16A10/PFKFB2/CPE/CYP19A1/GPER1/EDNRB/FFAR3/INHBB/PTGES	21
BP	GO:0046434	organophosphate catabolic process	10/466	161/18903	0.0067041854409471	0.08582565325753	0.0738975648256126	PLBD1/UPB1/IMPA2/INPP4B/UPP1/SMPDL3A/ABHD12B/PLB1/NT5E/NTSR1	10
BP	GO:0033688	regulation of osteoblast proliferation	4/466	31/18903	0.00677138838636997	0.0864264332068718	0.0744148481035993	AXIN2/TMEM119/SOX8/BMP2	4
BP	GO:0045088	regulation of innate immune response	13/466	240/18903	0.00679595063450065	0.0864810076264964	0.074461837745495	HMGB2/RASGRP1/NLRC4/CR1/ARG1/CD96/PPARG/AIM2/IRAK3/CCL5/NECTIN2/VSIG4/CLEC6A	13
BP	GO:0010586	miRNA metabolic process	7/466	90/18903	0.00681765865943612	0.0864990442415957	0.074477367623602	GATA3/ETS1/PPARG/IL10/TRIM71/POU5F1/BMP2	7
BP	GO:1905954	positive regulation of lipid localization	8/466	113/18903	0.00690183374758641	0.0873071728960263	0.0751731821890795	PLIN5/PTCH1/PPARG/CES1/RETN/NTSR1/CYP19A1/PTGES	8
BP	GO:0050922	negative regulation of chemotaxis	6/466	69/18903	0.0070334936818624	0.0887094188336669	0.0763805433467897	AIF1/ST6GAL1/TNFAIP6/SEMA6B/SEMA3B/CYP19A1	6
BP	GO:0061138	morphogenesis of a branching epithelium	11/466	188/18903	0.00709549659575934	0.0892274394918055	0.0768265692576085	PTCH1/ADM/LEF1/IL10/NOG/FZD5/SOCS3/NTN4/SOX8/BMP2/TACSTD2	11
BP	GO:0050678	regulation of epithelial cell proliferation	19/466	414/18903	0.00733225044365524	0.0919334812979479	0.0791565241393988	HMGB2/GATA3/ITGA4/PTCH1/TGFBR3/ARG1/ALDH1A2/BCL11B/PPARG/IL10/NOG/HTRA1/PTPRK/EPPK1/COL4A3/EDNRB/BMP2/TACSTD2/RAP1GAP	19
BP	GO:0072507	divalent inorganic cation homeostasis	17/466	356/18903	0.00749170962368686	0.0934820104220536	0.0804898379796044	S100A8/NOL3/S100A9/ADM/ALPL/FAM20A/TRPM2/LCK/CCL5/CCR7/NT5E/TRPC1/NTSR1/GPER1/KL/SGCD/ATP2C2	17
BP	GO:0002294	CD4-positive, alpha-beta T cell differentiation involved in immune response	6/466	70/18903	0.0075370225402891	0.0934820104220536	0.0804898379796044	IL18/GATA3/RORA/SPN/LEF1/IL18R1	6
BP	GO:0006081	cellular aldehyde metabolic process	6/466	70/18903	0.0075370225402891	0.0934820104220536	0.0804898379796044	ALDH1A2/ALPL/AKR1C1/DKK3/EDNRB/BMP2	6
BP	GO:0002269	leukocyte activation involved in inflammatory response	5/466	50/18903	0.007587327141926	0.0934820104220536	0.0804898379796044	AIF1/ATM/CST7/C1QA/MMP8	5
BP	GO:0018198	peptidyl-cysteine modification	5/466	50/18903	0.007587327141926	0.0934820104220536	0.0804898379796044	TXN/S100A8/S100A9/ZDHHC19/ZDHHC11B	5
BP	GO:0089718	amino acid import across plasma membrane	5/466	50/18903	0.007587327141926	0.0934820104220536	0.0804898379796044	SLC22A4/SLC38A1/ARG1/SLC1A3/NTSR1	5
BP	GO:0033559	unsaturated fatty acid metabolic process	8/466	115/18903	0.00764791145803723	0.0939569064715064	0.0808987327595202	ABCD2/FABP5/AKR1C1/PTGR1/HPGD/PTGES/ALOX15/GSTM1	8
BP	GO:0002921	negative regulation of humoral immune response	3/466	17/18903	0.00782530180939099	0.0939697510237572	0.0809097921700412	CR1/VSIG4/C4BPA	3
BP	GO:0010566	regulation of ketone biosynthetic process	3/466	17/18903	0.00782530180939099	0.0939697510237572	0.0809097921700412	ADM/DKK3/BMP2	3
BP	GO:0016045	detection of bacterium	3/466	17/18903	0.00782530180939099	0.0939697510237572	0.0809097921700412	NLRC4/PGLYRP1/NAIP	3
BP	GO:0017014	protein nitrosylation	3/466	17/18903	0.00782530180939099	0.0939697510237572	0.0809097921700412	TXN/S100A8/S100A9	3
BP	GO:0018119	peptidyl-cysteine S-nitrosylation	3/466	17/18903	0.00782530180939099	0.0939697510237572	0.0809097921700412	TXN/S100A8/S100A9	3
BP	GO:0033194	response to hydroperoxide	3/466	17/18903	0.00782530180939099	0.0939697510237572	0.0809097921700412	AIF1/MGST1/TRPM2	3
BP	GO:0072189	ureter development	3/466	17/18903	0.00782530180939099	0.0939697510237572	0.0809097921700412	GATA3/ALDH1A2/SOX8	3
BP	GO:1903236	regulation of leukocyte tethering or rolling	3/466	17/18903	0.00782530180939099	0.0939697510237572	0.0809097921700412	ITGA4/ST3GAL4/FUT7	3
BP	GO:0002832	negative regulation of response to biotic stimulus	8/466	116/18903	0.00804294191916187	0.0958360158070009	0.0825166826225693	CARD16/CR1/ARG1/CD96/PPARG/IRAK3/HTRA1/VSIG4	8
BP	GO:0072009	nephron epithelium development	8/466	116/18903	0.00804294191916187	0.0958360158070009	0.0825166826225693	GATA3/PTCH1/KLHL3/NOG/EDNRB/SOX8/BMP2/TACSTD2	8
BP	GO:0042180	cellular ketone metabolic process	12/466	218/18903	0.00807063797201814	0.0958360158070009	0.0825166826225693	PLIN5/NQO2/ADM/PPARG/ABCD2/CES1/FABP5/AKR1C1/CYP19A1/DKK3/EDNRB/BMP2	12
BP	GO:0043491	protein kinase B signaling	12/466	218/18903	0.00807063797201814	0.0958360158070009	0.0825166826225693	TXN/IL18/GATA3/PLEKHA1/CD28/CCL5/CCR7/OSM/CAVIN3/MERTK/GPER1/TNFAIP8L3	12
BP	GO:0051489	regulation of filopodium assembly	5/466	51/18903	0.00824570779418785	0.0971034594658088	0.0836079763836378	TRPM2/CCR7/MYO10/GPM6A/DAAM2	5
BP	GO:0060324	face development	5/466	51/18903	0.00824570779418785	0.0971034594658088	0.0836079763836378	PLEKHA1/ALDH1A2/ASPH/LEF1/NOG	5
BP	GO:0060688	regulation of morphogenesis of a branching structure	5/466	51/18903	0.00824570779418785	0.0971034594658088	0.0836079763836378	NOG/SHOX2/NTN4/SOX8/TACSTD2	5
BP	GO:0034754	cellular hormone metabolic process	9/466	141/18903	0.008320065660292	0.097232907436119	0.0837194336159974	PLEKHA1/ADM/ALDH1A2/PLB1/AKR1C1/CYP19A1/DKK3/EDNRB/BMP2	9
BP	GO:0090090	negative regulation of canonical Wnt signaling pathway	9/466	141/18903	0.008320065660292	0.097232907436119	0.0837194336159974	TMEM88/KREMEN1/NOG/AXIN2/NKD1/TLE2/IGFBP2/DKK3/BMP2	9
BP	GO:0001655	urogenital system development	17/466	360/18903	0.00832512578329426	0.097232907436119	0.0837194336159974	GATA3/PTCH1/GCNT4/ALDH1A2/KLHL3/MMP9/NOG/ADAMTS6/COL4A3/CYP19A1/COL4A4/EDNRB/EPCAM/SOX8/BMP2/HPGD/TACSTD2	17
BP	GO:0045582	positive regulation of T cell differentiation	8/466	117/18903	0.00845309257738429	0.097357866709255	0.0838270259923632	IL18/GATA3/RASGRP1/IL7R/CR1/VNN1/LEF1/TESPA1	8
BP	GO:0071887	leukocyte apoptotic process	8/466	117/18903	0.00845309257738429	0.097357866709255	0.0838270259923632	ST6GAL1/IL7R/BCL11B/CD3G/CCL5/CCR7/IL10/MERTK	8
BP	GO:0036314	response to sterol	4/466	33/18903	0.00847285211098607	0.097357866709255	0.0838270259923632	RORA/PTCH1/CES1/INHBB	4
BP	GO:0050901	leukocyte tethering or rolling	4/466	33/18903	0.00847285211098607	0.097357866709255	0.0838270259923632	ITGA4/SPN/ST3GAL4/FUT7	4
BP	GO:0071353	cellular response to interleukin-4	4/466	33/18903	0.00847285211098607	0.097357866709255	0.0838270259923632	GATA3/ARG1/TCF7/LEF1	4
BP	GO:0090183	regulation of kidney development	4/466	33/18903	0.00847285211098607	0.097357866709255	0.0838270259923632	GATA3/NOG/SOX8/TACSTD2	4
BP	GO:0050673	epithelial cell proliferation	21/466	481/18903	0.00857311260001631	0.0982451048759933	0.0845909553940489	HMGB2/GATA3/ITGA4/PTCH1/TGFBR3/ARG1/ALDH1A2/BCL11B/PPARG/IL10/NOG/HTRA1/PTPRK/WNT16/EPPK1/COL4A3/EDNRB/DACH1/BMP2/TACSTD2/RAP1GAP	21
BP	GO:0021700	developmental maturation	15/466	304/18903	0.00876107627590186	0.1001299414589	0.0862138365290526	GATA3/RAB32/ROPN1L/SLC26A8/KCNE1/ALDH1A2/PPARG/SLC22A14/FZD5/NRCAM/NTN4/C1QA/EDNRB/SOX8/BMP2	15
BP	GO:0050866	negative regulation of cell activation	12/466	221/18903	0.00894579766317319	0.101967741813121	0.0877962185518855	ATM/SPN/CR1/ARG1/PGLYRP1/SAMSN1/IL10/CST7/VSIG4/MERTK/GPER1/BPI	12
BP	GO:0061035	regulation of cartilage development	6/466	73/18903	0.00920328370074562	0.103443154127794	0.0890665773901795	MBOAT2/PRKG2/NOG/AXIN2/SHOX2/BMP2	6
BP	GO:0002827	positive regulation of T-helper 1 type immune response	3/466	18/18903	0.00922083006534408	0.103443154127794	0.0890665773901795	IL18/IL1R1/IL18R1	3
BP	GO:0008356	asymmetric cell division	3/466	18/18903	0.00922083006534408	0.103443154127794	0.0890665773901795	INSC/FGF13/POU5F1	3
BP	GO:0009125	nucleoside monophosphate catabolic process	3/466	18/18903	0.00922083006534408	0.103443154127794	0.0890665773901795	UPB1/UPP1/NT5E	3
BP	GO:0048569	post-embryonic animal organ development	3/466	18/18903	0.00922083006534408	0.103443154127794	0.0890665773901795	BCL11B/MYO7A/FZD5	3
BP	GO:0071397	cellular response to cholesterol	3/466	18/18903	0.00922083006534408	0.103443154127794	0.0890665773901795	PTCH1/CES1/INHBB	3
BP	GO:0071222	cellular response to lipopolysaccharide	12/466	222/18903	0.00925339192039678	0.103535983613258	0.0891465053914175	IL18/CARD16/HMGB2/LY96/CAMP/ARG1/ADAM9/CD6/CCL5/IL10/EDNRB/BPI	12
BP	GO:0007568	aging	10/466	169/18903	0.00929452279729384	0.103723954672418	0.0893083521470478	ADM/ARG1/ALPL/RETN/IL10/IGFBP2/C1QA/EDNRB/KL/INHBB	10
BP	GO:1903532	positive regulation of secretion by cell	14/466	278/18903	0.0094003435271731	0.104027683213024	0.0895698683565598	GPR27/ADAM9/PPARG/TRPM2/EXPH5/RETN/NTSR1/PFKFB2/CYP19A1/GPER1/CD177/BMP2/INHBB/PTGES	14
BP	GO:0009636	response to toxic substance	13/466	250/18903	0.0094079606118742	0.104027683213024	0.0895698683565598	TXN/MGST1/S100A9/ARG1/CES1/CCL5/PDZD3/HP/SCN9A/GSTM3/INHBB/PTGES/GSTM1	13
BP	GO:0032743	positive regulation of interleukin-2 production	4/466	34/18903	0.00941934921891324	0.104027683213024	0.0895698683565598	SPTBN1/CARD11/CD3E/CD28	4
BP	GO:1902624	positive regulation of neutrophil migration	4/466	34/18903	0.00941934921891324	0.104027683213024	0.0895698683565598	IL1R1/FUT7/C3AR1/CCR7	4
BP	GO:0007369	gastrulation	11/466	196/18903	0.00955506245791011	0.104930863122801	0.0903475239105659	ITGA4/EOMES/LEF1/MMP9/PHLDB2/ITGA7/IL10/NOG/POU5F1/PLPP3/MMP8	11
BP	GO:0048515	spermatid differentiation	11/466	196/18903	0.00955506245791011	0.104930863122801	0.0903475239105659	HMGB2/ROPN1L/SLC26A8/PTCH1/GARIN1A/DPY19L2P2/SLC22A14/CFAP58/HOOK1/NECTIN2/TMEM119	11
BP	GO:0046330	positive regulation of JNK cascade	7/466	96/18903	0.0095995863518396	0.104930863122801	0.0903475239105659	RASGRP1/GADD45A/NAIP/CCR7/EDAR/WNT16/MMP8	7
BP	GO:0072080	nephron tubule development	7/466	96/18903	0.0095995863518396	0.104930863122801	0.0903475239105659	GATA3/PTCH1/KLHL3/NOG/SOX8/BMP2/TACSTD2	7
BP	GO:2000628	regulation of miRNA metabolic process	6/466	74/18903	0.00981286819808658	0.106987869893716	0.0921186469423284	GATA3/ETS1/PPARG/IL10/POU5F1/BMP2	6
BP	GO:0055074	calcium ion homeostasis	15/466	309/18903	0.010079842464872	0.109618286805483	0.0943834873120532	NOL3/ADM/ALPL/FAM20A/TRPM2/LCK/CCL5/CCR7/NT5E/TRPC1/NTSR1/GPER1/KL/SGCD/ATP2C2	15
BP	GO:0001657	ureteric bud development	7/466	97/18903	0.0101334657437672	0.109921029174757	0.094644154408775	GATA3/PTCH1/NOG/EPCAM/SOX8/BMP2/TACSTD2	7
BP	GO:0032355	response to estradiol	8/466	121/18903	0.0102517854360663	0.110641421047976	0.0952644258909079	PTCH1/ALDH1A2/IL10/IGFBP2/CYP19A1/GPER1/PTGFR/HPGD	8
BP	GO:0051101	regulation of DNA binding	8/466	121/18903	0.0102517854360663	0.110641421047976	0.0952644258909079	TXN/HMGB2/GATA3/LAMTOR5/PPARG/LEF1/MMP9/MMP8	8
BP	GO:0072073	kidney epithelium development	9/466	146/18903	0.010328718813074	0.110985799771703	0.0955609427025513	GATA3/PTCH1/KLHL3/NOG/EDNRB/EPCAM/SOX8/BMP2/TACSTD2	9
BP	GO:0048545	response to steroid hormone	16/466	339/18903	0.0103357641354365	0.110985799771703	0.0955609427025513	AIF1/HMGB2/NR3C2/ANXA3/ADM/ARG1/LBH/ADAM9/ALPL/IL10/AXIN2/FOSB/IGFBP2/NR2E1/GPER1/KDM5D	16
BP	GO:0002719	negative regulation of cytokine production involved in immune response	4/466	35/18903	0.0104320255099982	0.111439182652001	0.0959513142233728	ARG1/CD96/IRAK3/IL10	4
BP	GO:2000406	positive regulation of T cell migration	4/466	35/18903	0.0104320255099982	0.111439182652001	0.0959513142233728	AIF1/ITGA4/SPN/CCL5	4
BP	GO:0061900	glial cell activation	5/466	54/18903	0.0104564093504106	0.111439182652001	0.0959513142233728	AIF1/ATM/CST7/C1QA/MMP8	5
BP	GO:0015833	peptide transport	13/466	254/18903	0.0106498521339366	0.112621847751466	0.0969696119879408	S100A8/MGST1/GPR27/TRPM2/CCL5/PASK/ACVR1C/SLC16A10/PFKFB2/CPE/GPER1/FFAR3/INHBB	13
BP	GO:0072163	mesonephric epithelium development	7/466	98/18903	0.0106886563742758	0.112621847751466	0.0969696119879408	GATA3/PTCH1/NOG/EPCAM/SOX8/BMP2/TACSTD2	7
BP	GO:0072164	mesonephric tubule development	7/466	98/18903	0.0106886563742758	0.112621847751466	0.0969696119879408	GATA3/PTCH1/NOG/EPCAM/SOX8/BMP2/TACSTD2	7
BP	GO:0002283	neutrophil activation involved in immune response	3/466	19/18903	0.0107523087109657	0.112621847751466	0.0969696119879408	ANXA3/FCER1G/CD177	3
BP	GO:0002523	leukocyte migration involved in inflammatory response	3/466	19/18903	0.0107523087109657	0.112621847751466	0.0969696119879408	S100A8/S100A9/FUT7	3
BP	GO:0043031	negative regulation of macrophage activation	3/466	19/18903	0.0107523087109657	0.112621847751466	0.0969696119879408	CST7/VSIG4/BPI	3
BP	GO:0071545	inositol phosphate catabolic process	3/466	19/18903	0.0107523087109657	0.112621847751466	0.0969696119879408	IMPA2/INPP4B/NTSR1	3
BP	GO:0010001	glial cell differentiation	12/466	227/18903	0.010916745908727	0.114063940708096	0.0982112822077681	S100A8/S100A9/EOMES/LEF1/NOG/PLPP3/ERBB3/NR2E1/C1QA/SOX8/BMP2/DAAM2	12
BP	GO:0006814	sodium ion transport	13/466	255/18903	0.0109794061888552	0.11443816279484	0.0985334947382266	SLC22A4/SLC4A7/SLC38A1/SLC5A9/SCN1B/SLC4A4/TRPM2/KLHL3/FGF13/SLC4A10/EDNRB/SLC28A3/SCN9A	13
BP	GO:0051235	maintenance of location	16/466	342/18903	0.0111725040873578	0.115314150021053	0.0992877368602324	TXN/S100A8/PLIN5/NOL3/S100A9/PPARG/TRPM2/LCK/CES1/ACVR1C/CCR7/IL10/TRPC1/NTSR1/GPER1/TMSB4Y	16
BP	GO:0002687	positive regulation of leukocyte migration	9/466	148/18903	0.0112268454537336	0.115314150021053	0.0992877368602324	AIF1/ITGA4/SPN/IL1R1/FUT7/C3AR1/LYVE1/CCL5/CCR7	9
BP	GO:0046887	positive regulation of hormone secretion	8/466	123/18903	0.0112507959416614	0.115314150021053	0.0992877368602324	GPR27/PPARG/TRPM2/RETN/PFKFB2/CYP19A1/GPER1/INHBB	8
BP	GO:0030101	natural killer cell activation	7/466	99/18903	0.01126561999179	0.115314150021053	0.0992877368602324	IL18/GATA3/RASGRP1/PGLYRP1/IL2RB/MERTK/IL18R1	7
BP	GO:0061326	renal tubule development	7/466	99/18903	0.01126561999179	0.115314150021053	0.0992877368602324	GATA3/PTCH1/KLHL3/NOG/SOX8/BMP2/TACSTD2	7
BP	GO:0043616	keratinocyte proliferation	5/466	55/18903	0.0112752572084767	0.115314150021053	0.0992877368602324	PTCH1/BCL11B/PTPRK/WNT16/EPPK1	5
BP	GO:0045668	negative regulation of osteoblast differentiation	5/466	55/18903	0.0112752572084767	0.115314150021053	0.0992877368602324	PTCH1/PPARG/TNFAIP6/NOG/AXIN2	5
BP	GO:0051098	regulation of binding	17/466	372/18903	0.0112798500020594	0.115314150021053	0.0992877368602324	TXN/CARD16/HMGB2/GATA3/SLPI/LAMTOR5/ITGA4/TGFBR3/PPARG/SPON1/LEF1/MMP9/IL10/NOG/BMP2/RAP1GAP/MMP8	17
BP	GO:0033687	osteoblast proliferation	4/466	36/18903	0.0115125192584741	0.116023332385048	0.0998983567358449	AXIN2/TMEM119/SOX8/BMP2	4
BP	GO:0050869	negative regulation of B cell activation	4/466	36/18903	0.0115125192584741	0.116023332385048	0.0998983567358449	ATM/CR1/SAMSN1/IL10	4
BP	GO:0051930	regulation of sensory perception of pain	4/466	36/18903	0.0115125192584741	0.116023332385048	0.0998983567358449	FABP5/IL10/NTSR1/EDNRB	4
BP	GO:0051931	regulation of sensory perception	4/466	36/18903	0.0115125192584741	0.116023332385048	0.0998983567358449	FABP5/IL10/NTSR1/EDNRB	4
BP	GO:0060323	head morphogenesis	4/466	36/18903	0.0115125192584741	0.116023332385048	0.0998983567358449	PLEKHA1/ASPH/LEF1/NOG	4
BP	GO:0070670	response to interleukin-4	4/466	36/18903	0.0115125192584741	0.116023332385048	0.0998983567358449	GATA3/ARG1/TCF7/LEF1	4
BP	GO:0032729	positive regulation of interferon-gamma production	6/466	77/18903	0.0118134589665156	0.118495942527661	0.102027322393164	IL18/RASGRP1/IL1R1/CD3E/FZD5/IL18R1	6
BP	GO:0045824	negative regulation of innate immune response	6/466	77/18903	0.0118134589665156	0.118495942527661	0.102027322393164	CR1/ARG1/CD96/PPARG/IRAK3/VSIG4	6
BP	GO:0002790	peptide secretion	12/466	230/18903	0.0120201712900108	0.120043800535612	0.103360058389244	S100A8/GPR27/TRPM2/CCL5/PASK/ACVR1C/SLC16A10/PFKFB2/CPE/GPER1/FFAR3/INHBB	12
BP	GO:0070588	calcium ion transmembrane transport	16/466	345/18903	0.0120618015493895	0.120043800535612	0.103360058389244	AHNAK/NOL3/KCNE1/CACNA1E/ANXA9/TRPM2/LCK/CACNA2D2/CCR7/TRPC1/NTSR1/MS4A1/GPER1/EDNRB/GPM6A/ATP2C2	16
BP	GO:0002707	negative regulation of lymphocyte mediated immunity	5/466	56/18903	0.012136729540429	0.120043800535612	0.103360058389244	IL7R/CR1/ARG1/CD96/C4BPA	5
BP	GO:0010718	positive regulation of epithelial to mesenchymal transition	5/466	56/18903	0.012136729540429	0.120043800535612	0.103360058389244	BCL9L/LEF1/AXIN2/BMP2/OLFM1	5
BP	GO:0060986	endocrine hormone secretion	5/466	56/18903	0.012136729540429	0.120043800535612	0.103360058389244	GATA3/PPARG/RETN/CYP19A1/INHBB	5
BP	GO:2000630	positive regulation of miRNA metabolic process	5/466	56/18903	0.012136729540429	0.120043800535612	0.103360058389244	GATA3/ETS1/PPARG/IL10/BMP2	5
BP	GO:0001890	placenta development	9/466	150/18903	0.012182226482906	0.120214887723677	0.103507367801884	EOMES/ADM/PPARG/LEF1/IL10/HTRA1/FZD5/SOCS3/LHX4	9
BP	GO:0002888	positive regulation of myeloid leukocyte mediated immunity	3/466	20/18903	0.0124219948270955	0.121178407203451	0.104336976904931	FCGR1A/ARG1/CD177	3
BP	GO:0006700	C21-steroid hormone biosynthetic process	3/466	20/18903	0.0124219948270955	0.121178407203451	0.104336976904931	ADM/DKK3/BMP2	3
BP	GO:0051546	keratinocyte migration	3/466	20/18903	0.0124219948270955	0.121178407203451	0.104336976904931	ADAM9/MMP9/EPPK1	3
BP	GO:0072079	nephron tubule formation	3/466	20/18903	0.0124219948270955	0.121178407203451	0.104336976904931	GATA3/NOG/SOX8	3
BP	GO:1903978	regulation of microglial cell activation	3/466	20/18903	0.0124219948270955	0.121178407203451	0.104336976904931	ATM/CST7/MMP8	3
BP	GO:0000302	response to reactive oxygen species	11/466	204/18903	0.0126252643815232	0.122600232479347	0.105561196255536	TXN/ND5/PLEKHA1/ARG1/ADAM9/NME8/TRPM2/MMP9/IL10/PTPRK/HP	11
BP	GO:0050864	regulation of B cell activation	11/466	204/18903	0.0126252643815232	0.122600232479347	0.105561196255536	NFATC2/ATM/CR1/IKZF3/CARD11/SAMSN1/CD28/FCRL3/TRBC1/IL10/IGHM	11
BP	GO:0120033	negative regulation of plasma membrane bounded cell projection assembly	4/466	37/18903	0.0126623761480331	0.122681157997875	0.105630874708592	MAK/EVL/TACSTD2/RAP1GAP	4
BP	GO:0061756	leukocyte adhesion to vascular endothelial cell	5/466	57/18903	0.0130417763511184	0.125633017206005	0.108172483177732	ETS1/ITGA4/SPN/ST3GAL4/FUT7	5
BP	GO:0001659	temperature homeostasis	10/466	178/18903	0.0130554601506592	0.125633017206005	0.108172483177732	IL18/GRB10/ALPL/TRPM2/FABP5/NTSR1/G0S2/EDNRB/IL18R1/PTGES	10
BP	GO:0048015	phosphatidylinositol-mediated signaling	10/466	178/18903	0.0130554601506592	0.125633017206005	0.108172483177732	IL18/GATA3/PLEKHA1/RASGRP1/CD28/CCL5/OSM/ERBB3/WNT16/GPER1	10
BP	GO:0071216	cellular response to biotic stimulus	13/466	261/18903	0.0131263150952839	0.125798859361635	0.108315276514938	IL18/CARD16/HMGB2/LY96/CAMP/ARG1/ADAM9/CD6/CCL5/IL10/FZD5/EDNRB/BPI	13
BP	GO:0001823	mesonephros development	7/466	102/18903	0.0131317129758216	0.125798859361635	0.108315276514938	GATA3/PTCH1/NOG/EPCAM/SOX8/BMP2/TACSTD2	7
BP	GO:0062013	positive regulation of small molecule metabolic process	9/466	152/18903	0.0131969597299194	0.126140446925216	0.108609390083146	DYRK2/PLIN5/ADM/PPARG/ABCD2/SLC4A4/CES1/NTSR1/GPER1	9
BP	GO:0002720	positive regulation of cytokine production involved in immune response	6/466	79/18903	0.013296865485279	0.126811046003903	0.109186788996039	IL18/GATA3/IL1R1/FZD5/IL18R1/FFAR3	6
BP	GO:0006816	calcium ion transport	19/466	440/18903	0.0133963879066901	0.127475003674598	0.109758469526853	AHNAK/NOL3/LILRA5/KCNE1/CACNA1E/ANXA9/TRPM2/LCK/FCRL3/CCL5/CACNA2D2/CCR7/TRPC1/NTSR1/MS4A1/GPER1/EDNRB/GPM6A/ATP2C2	19
BP	GO:0001704	formation of primary germ layer	8/466	127/18903	0.013461781064593	0.127527939285244	0.109804048122189	ITGA4/EOMES/LEF1/MMP9/ITGA7/NOG/POU5F1/MMP8	8
BP	GO:0001838	embryonic epithelial tube formation	8/466	127/18903	0.013461781064593	0.127527939285244	0.109804048122189	GATA3/PRKACB/PTCH1/ADM/NOG/TRIM71/SOX8/DLC1	8
BP	GO:0060759	regulation of response to cytokine stimulus	10/466	179/18903	0.0135349578508447	0.127936863233151	0.110156139633319	CARD16/NOL3/IL1R1/ARG1/PPARG/IL1R2/IRAK3/CCL5/NAIP/LRRC70	10
BP	GO:0019233	sensory perception of pain	7/466	103/18903	0.013800312332463	0.130156485560375	0.112067277837211	FABP5/IL10/KCNA2/NTSR1/EDNRB/SCN9A/PTGES	7
BP	GO:0042092	type 2 immune response	4/466	38/18903	0.0138830481774408	0.130647758014195	0.112490273021346	IL18/GATA3/ARG1/IL10	4
BP	GO:0001541	ovarian follicle development	5/466	58/18903	0.0139913189997041	0.13108789647415	0.112869240837404	ATM/TNFAIP6/MMP19/INHBB/ZFY	5
BP	GO:0031529	ruffle organization	5/466	58/18903	0.0139913189997041	0.13108789647415	0.112869240837404	AIF1/PLEKHA1/EVL/CCR7/TACSTD2	5
BP	GO:0045063	T-helper 1 cell differentiation	3/466	21/18903	0.0142317130486063	0.132466796345434	0.114056500575707	SPN/LEF1/IL18R1	3
BP	GO:0090189	regulation of branching involved in ureteric bud morphogenesis	3/466	21/18903	0.0142317130486063	0.132466796345434	0.114056500575707	NOG/SOX8/TACSTD2	3
BP	GO:0097503	sialylation	3/466	21/18903	0.0142317130486063	0.132466796345434	0.114056500575707	ST3GAL4/ST6GAL1/ST6GALNAC3	3
BP	GO:0018212	peptidyl-tyrosine modification	17/466	382/18903	0.0143290479090646	0.133082203129286	0.114586377844074	IL18/DYRK2/FCGR1A/LILRA5/ITK/CD3E/BMX/SAMSN1/LCK/CCL5/OSM/SOCS3/PLPP3/ERBB3/TPST1/MERTK/CLEC6A	17
BP	GO:0019722	calcium-mediated signaling	11/466	208/18903	0.0144166448310475	0.13360468894512	0.115036248342935	NFATC2/DYRK2/CD3E/RCAN3/TRPM2/CCR7/CXCR3/ERBB3/EDNRB/PTGFR/SGCD	11
BP	GO:2000146	negative regulation of cell motility	17/466	383/18903	0.0146663147913378	0.13515583889743	0.116371818767445	AIF1/GATA3/PPARG/TNFAIP6/GADD45A/PHLDB2/EVL/ACVR1C/NOG/PTPRK/EPPK1/SRGAP1/CYP19A1/TMIGD3/DACH1/DLC1/TACSTD2	17
BP	GO:0051928	positive regulation of calcium ion transport	8/466	129/18903	0.0146791352121769	0.13515583889743	0.116371818767445	LILRA5/KCNE1/CCL5/TRPC1/NTSR1/MS4A1/GPER1/ATP2C2	8
BP	GO:2000027	regulation of animal organ morphogenesis	8/466	129/18903	0.0146791352121769	0.13515583889743	0.116371818767445	GATA3/APCDD1/NOG/NKD1/NTN4/SOX8/BMP2/TACSTD2	8
BP	GO:0035148	tube formation	9/466	155/18903	0.0148349027044415	0.136295668597056	0.11735323441558	GATA3/PRKACB/PTCH1/ADM/NOG/TRIM71/EDAR/SOX8/DLC1	9
BP	GO:0002791	regulation of peptide secretion	10/466	182/18903	0.0150528179599708	0.138000350458829	0.118820998814755	S100A8/GPR27/TRPM2/CCL5/PASK/ACVR1C/PFKFB2/GPER1/FFAR3/INHBB	10
BP	GO:0032874	positive regulation of stress-activated MAPK cascade	8/466	130/18903	0.0153169375887559	0.139820353192434	0.120388056738402	RASGRP1/GADD45A/NAIP/CCR7/EDAR/WNT16/BMP2/MMP8	8
BP	GO:0042542	response to hydrogen peroxide	8/466	130/18903	0.0153169375887559	0.139820353192434	0.120388056738402	TXN/ND5/PLEKHA1/ARG1/ADAM9/TRPM2/IL10/HP	8
BP	GO:0044282	small molecule catabolic process	17/466	385/18903	0.0153594328898499	0.13982182437201	0.12038932345277	PLIN5/UPB1/IMPA2/HK3/NQO2/INPP4B/UPP1/ARG1/FUT7/DDAH2/ABCD2/ACOX2/NTSR1/HPD/PFKFB2/MTHFS/APOBEC3B	17
BP	GO:0007160	cell-matrix adhesion	12/466	238/18903	0.0153826966057877	0.13982182437201	0.12038932345277	ITGA4/PLAU/ADAM9/CD96/CD3E/PHLDB2/LYVE1/ITGA7/CCR7/PTPRK/COL17A1/DLC1	12
BP	GO:0042886	amide transport	14/466	296/18903	0.0155627953264256	0.141157864843728	0.121539680410405	S100A8/MGST1/GPR27/TRPM2/CCL5/PASK/ACVR1C/SLC16A10/FOLR3/PFKFB2/CPE/GPER1/FFAR3/INHBB	14
BP	GO:0046394	carboxylic acid biosynthetic process	15/466	326/18903	0.0157677853609101	0.14271352227932	0.122879131866115	UPB1/SLC38A1/NLRC4/ALDH1A2/ABCD2/NOXRED1/CES1/FABP5/OLAH/NAIP/SLC1A3/HSD3B7/PTGES/ALOX15/GSTM1	15
BP	GO:0006958	complement activation, classical pathway	7/466	106/18903	0.0159519866139732	0.142831517040017	0.122980727661158	CR1/C1QB/C1QC/TRBC1/IGHM/C1QA/C4BPA	7
BP	GO:0035282	segmentation	7/466	106/18903	0.0159519866139732	0.142831517040017	0.122980727661158	ATM/ALDH1A2/LEF1/AXIN2/NKD1/FZD5/TIFAB	7
BP	GO:0001658	branching involved in ureteric bud morphogenesis	5/466	60/18903	0.0160274276239766	0.142831517040017	0.122980727661158	PTCH1/NOG/SOX8/BMP2/TACSTD2	5
BP	GO:0045599	negative regulation of fat cell differentiation	5/466	60/18903	0.0160274276239766	0.142831517040017	0.122980727661158	GATA3/RORA/TRIB2/GPER1/BMP2	5
BP	GO:1905517	macrophage migration	5/466	60/18903	0.0160274276239766	0.142831517040017	0.122980727661158	CKLF/C3AR1/CCL5/CYP19A1/EDNRB	5
BP	GO:0090087	regulation of peptide transport	10/466	184/18903	0.016132934080777	0.142831517040017	0.122980727661158	S100A8/GPR27/TRPM2/CCL5/PASK/ACVR1C/PFKFB2/GPER1/FFAR3/INHBB	10
BP	GO:0030449	regulation of complement activation	3/466	22/18903	0.0161828812409872	0.142831517040017	0.122980727661158	CR1/VSIG4/C4BPA	3
BP	GO:0033630	positive regulation of cell adhesion mediated by integrin	3/466	22/18903	0.0161828812409872	0.142831517040017	0.122980727661158	ADAM9/CD3E/CCL5	3
BP	GO:0048634	regulation of muscle organ development	3/466	22/18903	0.0161828812409872	0.142831517040017	0.122980727661158	LEF1/ERBB3/TIFAB	3
BP	GO:0071404	cellular response to low-density lipoprotein particle stimulus	3/466	22/18903	0.0161828812409872	0.142831517040017	0.122980727661158	FCER1G/PPARG/CES1	3
BP	GO:0072111	cell proliferation involved in kidney development	3/466	22/18903	0.0161828812409872	0.142831517040017	0.122980727661158	GATA3/PTCH1/BMP2	3
BP	GO:1902644	tertiary alcohol metabolic process	3/466	22/18903	0.0161828812409872	0.142831517040017	0.122980727661158	AKR1C1/DKK3/BMP2	3
BP	GO:0032868	response to insulin	13/466	269/18903	0.0164751890384237	0.145074873679618	0.124912301571868	ADM/GRB10/ECHDC3/FUT7/PPARG/ALPL/ACVR1C/RETN/IL10/SOCS3/FFAR3/KL/INHBB	13
BP	GO:0002478	antigen processing and presentation of exogenous peptide antigen	4/466	40/18903	0.0165421728725193	0.145074873679618	0.124912301571868	CLEC4A/FCER1G/FCGR1A/HLA-DQA2	4
BP	GO:1904994	regulation of leukocyte adhesion to vascular endothelial cell	4/466	40/18903	0.0165421728725193	0.145074873679618	0.124912301571868	ETS1/ITGA4/ST3GAL4/FUT7	4
BP	GO:0016053	organic acid biosynthetic process	15/466	328/18903	0.016573179329574	0.145074873679618	0.124912301571868	UPB1/SLC38A1/NLRC4/ALDH1A2/ABCD2/NOXRED1/CES1/FABP5/OLAH/NAIP/SLC1A3/HSD3B7/PTGES/ALOX15/GSTM1	15
BP	GO:0006956	complement activation	8/466	132/18903	0.0166524204210702	0.145172327719882	0.12499621140517	CR1/C1QB/C1QC/TRBC1/VSIG4/IGHM/C1QA/C4BPA	8
BP	GO:0070304	positive regulation of stress-activated protein kinase signaling cascade	8/466	132/18903	0.0166524204210702	0.145172327719882	0.12499621140517	RASGRP1/GADD45A/NAIP/CCR7/EDAR/WNT16/BMP2/MMP8	8
BP	GO:0034113	heterotypic cell-cell adhesion	5/466	61/18903	0.017115683773355	0.148906448828188	0.128211362658838	ITGA4/LCK/ITGA7/IL10/NRCAM	5
BP	GO:0002702	positive regulation of production of molecular mediator of immune response	8/466	133/18903	0.0173507426965044	0.150644024674538	0.129707449421612	IL18/GATA3/IL1R1/CD28/IL10/FZD5/IL18R1/FFAR3	8
BP	GO:0002831	regulation of response to biotic stimulus	16/466	361/18903	0.0177822078719134	0.154076325524322	0.132662727533936	CARD16/HMGB2/LY96/RASGRP1/NLRC4/CR1/ARG1/CD96/PPARG/AIM2/IRAK3/CCL5/NECTIN2/HTRA1/VSIG4/CLEC6A	16
BP	GO:0120254	olefinic compound metabolic process	9/466	160/18903	0.0178908471187851	0.15456001212818	0.133079191152996	ADM/ALDH1A2/PLB1/AKR1C1/CYP19A1/DKK3/EDNRB/BMP2/ALOX15	9
BP	GO:0046461	neutral lipid catabolic process	4/466	41/18903	0.0179830555983057	0.15456001212818	0.133079191152996	PLIN5/PNPLA1/ABHD12B/PLB1	4
BP	GO:0046464	acylglycerol catabolic process	4/466	41/18903	0.0179830555983057	0.15456001212818	0.133079191152996	PLIN5/PNPLA1/ABHD12B/PLB1	4
BP	GO:0120178	steroid hormone biosynthetic process	4/466	41/18903	0.0179830555983057	0.15456001212818	0.133079191152996	ADM/CYP19A1/DKK3/BMP2	4
BP	GO:0070228	regulation of lymphocyte apoptotic process	5/466	62/18903	0.0182518143412959	0.155514708318525	0.133901203231403	IL7R/BCL11B/CD3G/CCL5/IL10	5
BP	GO:0035739	CD4-positive, alpha-beta T cell proliferation	3/466	23/18903	0.0182765350381377	0.155514708318525	0.133901203231403	CARD11/CD3E/CD28	3
BP	GO:0150146	cell junction disassembly	3/466	23/18903	0.0182765350381377	0.155514708318525	0.133901203231403	C1QB/C1QC/C1QA	3
BP	GO:1900120	regulation of receptor binding	3/466	23/18903	0.0182765350381377	0.155514708318525	0.133901203231403	MMP9/IL10/NOG	3
BP	GO:2000561	regulation of CD4-positive, alpha-beta T cell proliferation	3/466	23/18903	0.0182765350381377	0.155514708318525	0.133901203231403	CARD11/CD3E/CD28	3
BP	GO:0001701	in utero embryonic development	17/466	393/18903	0.0183903856945425	0.156171741465806	0.134466921612224	SF3B6/GATA3/UPB1/PTCH1/EOMES/ADM/LEF1/ACVR1C/IL10/NOG/FZD5/SOCS3/POU5F1/SOX8/NECAB1/BMP2/ADAMTS3	17
BP	GO:2001235	positive regulation of apoptotic signaling pathway	8/466	135/18903	0.018810128063758	0.159418640031412	0.137262564734381	S100A8/S100A9/VNN1/LCK/TNFRSF12A/G0S2/GPER1/INHBB	8
BP	GO:0007286	spermatid development	10/466	189/18903	0.0190838977513025	0.161098328938223	0.138708809710874	HMGB2/ROPN1L/SLC26A8/PTCH1/GARIN1A/DPY19L2P2/SLC22A14/CFAP58/HOOK1/NECTIN2	10
BP	GO:0051896	regulation of protein kinase B signaling	10/466	189/18903	0.0190838977513025	0.161098328938223	0.138708809710874	TXN/IL18/GATA3/PLEKHA1/CD28/CCR7/OSM/CAVIN3/GPER1/TNFAIP8L3	10
BP	GO:0001649	osteoblast differentiation	12/466	246/18903	0.019414207956285	0.162993827589496	0.14034087109512	PTCH1/PPARG/ALPL/TNFAIP6/LEF1/NOG/AXIN2/TMEM119/SHOX2/CLEC5A/SOX8/BMP2	12
BP	GO:0032615	interleukin-12 production	5/466	63/18903	0.0194365828395663	0.162993827589496	0.14034087109512	LILRA5/CD40LG/IRAK3/CCR7/IL10	5
BP	GO:0032655	regulation of interleukin-12 production	5/466	63/18903	0.0194365828395663	0.162993827589496	0.14034087109512	LILRA5/CD40LG/IRAK3/CCR7/IL10	5
BP	GO:0021983	pituitary gland development	4/466	42/18903	0.0194996134343521	0.162993827589496	0.14034087109512	ALDH1A2/NOG/BMP2/INHBB	4
BP	GO:2000403	positive regulation of lymphocyte migration	4/466	42/18903	0.0194996134343521	0.162993827589496	0.14034087109512	AIF1/ITGA4/SPN/CCL5	4
BP	GO:0010565	regulation of cellular ketone metabolic process	8/466	136/18903	0.0195718117476161	0.163277169236962	0.140584833791199	PLIN5/ADM/PPARG/ABCD2/CES1/FABP5/DKK3/BMP2	8
BP	GO:0030111	regulation of Wnt signaling pathway	15/466	336/18903	0.0201147595306918	0.167152475398322	0.143921548134856	GRB10/TMEM88/LEF1/APCDD1/KREMEN1/TRABD2A/NOG/AXIN2/NKD1/TLE2/PLPP3/IGFBP2/DKK3/BMP2/DAAM2	15
BP	GO:0051604	protein maturation	15/466	336/18903	0.0201147595306918	0.167152475398322	0.143921548134856	CARD16/PRKACB/NOL3/NLRC4/PTCH1/PLAU/ASPH/F12/IL1R2/SPON1/ADAMTS2/CST7/HP/CPE/ADAMTS3	15
BP	GO:0001667	ameboidal-type cell migration	20/466	492/18903	0.0204874343753435	0.168025433333712	0.14467318197826	GATA3/ANXA3/ETS1/ITGA4/ADAM9/PPARG/GADD45A/MMP9/EVL/ACVR1C/S100P/SEMA6B/PLPP3/SEMA3B/NR2E1/EPPK1/EDNRB/SOX8/DAAM2/TACSTD2	20
BP	GO:0006213	pyrimidine nucleoside metabolic process	3/466	24/18903	0.0205133512850827	0.168025433333712	0.14467318197826	UPB1/UPP1/APOBEC3B	3
BP	GO:0010839	negative regulation of keratinocyte proliferation	3/466	24/18903	0.0205133512850827	0.168025433333712	0.14467318197826	PTCH1/PTPRK/EPPK1	3
BP	GO:0070233	negative regulation of T cell apoptotic process	3/466	24/18903	0.0205133512850827	0.168025433333712	0.14467318197826	IL7R/BCL11B/CCL5	3
BP	GO:2000353	positive regulation of endothelial cell apoptotic process	3/466	24/18903	0.0205133512850827	0.168025433333712	0.14467318197826	ITGA4/CD40LG/GPER1	3
BP	GO:0001892	embryonic placenta development	6/466	87/18903	0.0205336849220584	0.168025433333712	0.14467318197826	EOMES/ADM/LEF1/IL10/FZD5/SOCS3	6
BP	GO:0050672	negative regulation of lymphocyte proliferation	6/466	87/18903	0.0205336849220584	0.168025433333712	0.14467318197826	ATM/SPN/CR1/ARG1/IL10/VSIG4	6
BP	GO:0048863	stem cell differentiation	12/466	248/18903	0.0205351280241295	0.168025433333712	0.14467318197826	EOMES/ALDH1A2/LBH/OSM/NOG/SEMA6B/SEMA3B/EDNRB/EPCAM/SOX8/GPM6A/TACSTD2	12
BP	GO:0030336	negative regulation of cell migration	16/466	368/18903	0.0208594167432368	0.170351903403101	0.14667631817638	AIF1/PPARG/TNFAIP6/GADD45A/PHLDB2/EVL/ACVR1C/NOG/PTPRK/EPPK1/SRGAP1/CYP19A1/TMIGD3/DACH1/DLC1/TACSTD2	16
BP	GO:0016266	O-glycan processing	4/466	43/18903	0.0210928239532326	0.171928696964877	0.148033968249818	ST3GAL4/ST6GAL1/GCNT4/GALNT14	4
BP	GO:0030879	mammary gland development	8/466	138/18903	0.0211606825585288	0.172152652188947	0.148226798074709	MTX1/GATA3/PTCH1/ARG1/LBH/LEF1/CYP19A1/ATP2C2	8
BP	GO:0062012	regulation of small molecule metabolic process	15/466	339/18903	0.0215814351217169	0.175011811354077	0.150688589995103	DYRK2/RORA/PLIN5/ADM/PPARG/ABCD2/SLC4A4/CES1/FABP5/PDZD3/NTSR1/PFKFB2/DKK3/GPER1/BMP2	15
BP	GO:0032945	negative regulation of mononuclear cell proliferation	6/466	88/18903	0.0215942324119739	0.175011811354077	0.150688589995103	ATM/SPN/CR1/ARG1/IL10/VSIG4	6
BP	GO:0031100	animal organ regeneration	5/466	65/18903	0.0219549172696033	0.17686193979982	0.152281586745675	ANXA3/PTCH1/ADM/TGFBR3/IL10	5
BP	GO:0032613	interleukin-10 production	5/466	65/18903	0.0219549172696033	0.17686193979982	0.152281586745675	LILRA5/TRIB2/CD40LG/CD28/MMP8	5
BP	GO:0032653	regulation of interleukin-10 production	5/466	65/18903	0.0219549172696033	0.17686193979982	0.152281586745675	LILRA5/TRIB2/CD40LG/CD28/MMP8	5
BP	GO:0072175	epithelial tube formation	8/466	139/18903	0.0219884654219809	0.17686193979982	0.152281586745675	GATA3/PRKACB/PTCH1/ADM/NOG/TRIM71/SOX8/DLC1	8
BP	GO:0043410	positive regulation of MAPK cascade	20/466	496/18903	0.0221080913863185	0.177366926626257	0.152716390272666	RASGRP1/S100A12/LILRA5/ADAM9/GADD45A/FCRL3/CCL5/NAIP/CCR7/OSM/FZD5/EDAR/CAVIN3/WNT16/GPER1/KL/TNFAIP8L3/BMP2/ALOX15/MMP8	20
BP	GO:0051250	negative regulation of lymphocyte activation	9/466	166/18903	0.0221344604656741	0.177366926626257	0.152716390272666	ATM/SPN/CR1/ARG1/PGLYRP1/SAMSN1/IL10/VSIG4/MERTK	9
BP	GO:0006979	response to oxidative stress	18/466	434/18903	0.0226774170784408	0.181376789878787	0.156168960901596	TXN/AIF1/ND5/PLEKHA1/MGST1/NOL3/ARG1/MSRB2/ADAM9/NME8/VNN1/TRPM2/MMP9/IL10/PTPRK/ACOX2/HP/WNT16	18
BP	GO:0042181	ketone biosynthetic process	4/466	44/18903	0.0227635704357797	0.181385235079867	0.156176232384779	ADM/CYP19A1/DKK3/BMP2	4
BP	GO:0046640	regulation of alpha-beta T cell proliferation	4/466	44/18903	0.0227635704357797	0.181385235079867	0.156176232384779	IL18/CARD11/CD3E/CD28	4
BP	GO:0001779	natural killer cell differentiation	3/466	25/18903	0.0228936704277804	0.181504429998682	0.156278861539416	RASGRP1/PGLYRP1/MERTK	3
BP	GO:0046835	carbohydrate phosphorylation	3/466	25/18903	0.0228936704277804	0.181504429998682	0.156278861539416	HK3/PFKFB3/PFKFB2	3
BP	GO:0001959	regulation of cytokine-mediated signaling pathway	9/466	167/18903	0.0229062592867209	0.181504429998682	0.156278861539416	CARD16/NOL3/IL1R1/ARG1/PPARG/IL1R2/IRAK3/CCL5/NAIP	9
BP	GO:0001756	somitogenesis	5/466	66/18903	0.0232898380215884	0.183556108508949	0.158045396834625	ATM/ALDH1A2/LEF1/AXIN2/NKD1	5
BP	GO:0060389	pathway-restricted SMAD protein phosphorylation	5/466	66/18903	0.0232898380215884	0.183556108508949	0.158045396834625	TGFBR3/PPARG/NOG/BMP2/INHBB	5
BP	GO:0051346	negative regulation of hydrolase activity	16/466	373/18903	0.0232943595363222	0.183556108508949	0.158045396834625	CSTA/CARD16/SLPI/PLIN5/LAMTOR5/NOL3/CR1/SPOCK2/MMP9/NAIP/CST7/SERPINB2/SPINK8/SERPINB10/COL4A3/PI3	16
BP	GO:0070555	response to interleukin-1	8/466	141/18903	0.0237121810095139	0.185208381495402	0.159468036167875	RORA/CAMP/IL1R1/IL1R2/IRAK3/CCL5/MYLK3/INHBB	8
BP	GO:1990748	cellular detoxification	7/466	115/18903	0.0238174807469479	0.185208381495402	0.159468036167875	TXN/MGST1/S100A9/HP/GSTM3/PTGES/GSTM1	7
BP	GO:0030450	regulation of complement activation, classical pathway	2/466	10/18903	0.0239384982885214	0.185208381495402	0.159468036167875	CR1/C4BPA	2
BP	GO:0032353	negative regulation of hormone biosynthetic process	2/466	10/18903	0.0239384982885214	0.185208381495402	0.159468036167875	DKK3/BMP2	2
BP	GO:0034651	cortisol biosynthetic process	2/466	10/18903	0.0239384982885214	0.185208381495402	0.159468036167875	DKK3/BMP2	2
BP	GO:0070294	renal sodium ion absorption	2/466	10/18903	0.0239384982885214	0.185208381495402	0.159468036167875	KLHL3/EDNRB	2
BP	GO:0071421	manganese ion transmembrane transport	2/466	10/18903	0.0239384982885214	0.185208381495402	0.159468036167875	TRPM2/ATP2C2	2
BP	GO:0072172	mesonephric tubule formation	2/466	10/18903	0.0239384982885214	0.185208381495402	0.159468036167875	GATA3/NOG	2
BP	GO:1902645	tertiary alcohol biosynthetic process	2/466	10/18903	0.0239384982885214	0.185208381495402	0.159468036167875	DKK3/BMP2	2
BP	GO:2000659	regulation of interleukin-1-mediated signaling pathway	2/466	10/18903	0.0239384982885214	0.185208381495402	0.159468036167875	IL1R1/IL1R2	2
BP	GO:0030072	peptide hormone secretion	11/466	225/18903	0.0242290719799781	0.187116909149722	0.161111315778382	GPR27/TRPM2/CCL5/PASK/ACVR1C/SLC16A10/PFKFB2/CPE/GPER1/FFAR3/INHBB	11
BP	GO:0019932	second-messenger-mediated signaling	14/466	314/18903	0.0244376971053152	0.188283595163103	0.162115855237537	NFATC2/DYRK2/ADM/CD3E/DDAH2/RCAN3/TRPM2/CCR7/CXCR3/PDZD3/ERBB3/EDNRB/PTGFR/SGCD	14
BP	GO:0042551	neuron maturation	4/466	45/18903	0.0245126425792921	0.188283595163103	0.162115855237537	NRCAM/NTN4/C1QA/EDNRB	4
BP	GO:2000516	positive regulation of CD4-positive, alpha-beta T cell activation	4/466	45/18903	0.0245126425792921	0.188283595163103	0.162115855237537	IL18/CARD11/CD3E/CD28	4
BP	GO:0031638	zymogen activation	5/466	67/18903	0.0246761053084652	0.18852013786736	0.162319523128878	NLRC4/PLAU/ASPH/F12/HP	5
BP	GO:0035019	somatic stem cell population maintenance	5/466	67/18903	0.0246761053084652	0.18852013786736	0.162319523128878	BCL9L/LBH/NOG/POU5F1/NR2E1	5
BP	GO:1901224	positive regulation of NIK/NF-kappaB signaling	5/466	67/18903	0.0246761053084652	0.18852013786736	0.162319523128878	IL18/NR3C2/EDAR/IL18R1/MMP8	5
BP	GO:0051651	maintenance of location in cell	11/466	226/18903	0.0249280675532321	0.190104386367492	0.163683592049939	TXN/S100A8/NOL3/S100A9/TRPM2/LCK/CCR7/TRPC1/NTSR1/GPER1/TMSB4Y	11
BP	GO:2000117	negative regulation of cysteine-type endopeptidase activity	6/466	91/18903	0.0249961643598602	0.190283301189436	0.163837641208332	CARD16/LAMTOR5/NOL3/MMP9/NAIP/CST7	6
BP	GO:0009164	nucleoside catabolic process	3/466	26/18903	0.0254175178907103	0.192802275388075	0.166006527224025	UPB1/UPP1/APOBEC3B	3
BP	GO:0010954	positive regulation of protein processing	3/466	26/18903	0.0254175178907103	0.192802275388075	0.166006527224025	NLRC4/F12/SPON1	3
BP	GO:0007281	germ cell development	14/466	316/18903	0.0256176950021189	0.193975548479632	0.167016738286227	HMGB2/ROPN1L/SLC26A8/ATM/PTCH1/GARIN1A/TNFAIP6/DPY19L2P2/SLC22A14/CFAP58/HOOK1/NECTIN2/INHBB/ZFY	14
BP	GO:0002704	negative regulation of leukocyte mediated immunity	5/466	68/18903	0.026114307327527	0.197035915287164	0.169651773919118	IL7R/CR1/ARG1/CD96/C4BPA	5
BP	GO:0042446	hormone biosynthetic process	5/466	68/18903	0.026114307327527	0.197035915287164	0.169651773919118	ADM/CYP19A1/DKK3/FFAR3/BMP2	5
BP	GO:0001843	neural tube closure	6/466	92/18903	0.0262051165852917	0.197371752655651	0.169940936456969	PRKACB/PTCH1/ADM/NOG/TRIM71/DLC1	6
BP	GO:0002920	regulation of humoral immune response	4/466	46/18903	0.0263407373904401	0.197694654041278	0.170218960860757	CR1/CCR7/VSIG4/C4BPA	4
BP	GO:0010837	regulation of keratinocyte proliferation	4/466	46/18903	0.0263407373904401	0.197694654041278	0.170218960860757	PTCH1/BCL11B/PTPRK/EPPK1	4
BP	GO:0042060	wound healing	18/466	442/18903	0.0265686394818813	0.199054675063725	0.171389965541245	S100A8/AHNAK/FCER1G/ST3GAL4/PLAU/F12/PPARG/CD40LG/LCK/PHLDB2/TNFRSF12A/NOG/PLPP3/SERPINB2/ERBB3/EPPK1/MERTK/ALOX15	18
BP	GO:0034599	cellular response to oxidative stress	13/466	288/18903	0.0269984915821459	0.201645614708449	0.173620815212504	TXN/AIF1/PLEKHA1/MGST1/NOL3/ARG1/NME8/VNN1/TRPM2/MMP9/IL10/PTPRK/WNT16	13
BP	GO:1903034	regulation of response to wounding	9/466	172/18903	0.0270556459057434	0.201645614708449	0.173620815212504	ST3GAL4/PLAU/F12/PHLDB2/TNFRSF12A/KREMEN1/IL10/SERPINB2/EPPK1	9
BP	GO:0018108	peptidyl-tyrosine phosphorylation	16/466	380/18903	0.027056366787059	0.201645614708449	0.173620815212504	IL18/DYRK2/FCGR1A/LILRA5/ITK/CD3E/BMX/SAMSN1/LCK/CCL5/OSM/SOCS3/PLPP3/ERBB3/MERTK/CLEC6A	16
BP	GO:0044070	regulation of anion transport	6/466	93/18903	0.0274522863267539	0.203178796210907	0.174940914450519	SLC38A1/ARG1/CES1/PRKG2/NTSR1/PTGES	6
BP	GO:0050886	endocrine process	6/466	93/18903	0.0274522863267539	0.203178796210907	0.174940914450519	GATA3/PPARG/RETN/CYP19A1/EDNRB/INHBB	6
BP	GO:0060606	tube closure	6/466	93/18903	0.0274522863267539	0.203178796210907	0.174940914450519	PRKACB/PTCH1/ADM/NOG/TRIM71/DLC1	6
BP	GO:0046847	filopodium assembly	5/466	69/18903	0.0276049958935945	0.203178796210907	0.174940914450519	TRPM2/CCR7/MYO10/GPM6A/DAAM2	5
BP	GO:0002455	humoral immune response mediated by circulating immunoglobulin	7/466	119/18903	0.0280459374192346	0.203178796210907	0.174940914450519	CR1/C1QB/C1QC/TRBC1/IGHM/C1QA/C4BPA	7
BP	GO:0002407	dendritic cell chemotaxis	3/466	27/18903	0.0280846244814959	0.203178796210907	0.174940914450519	TRPM2/CCL5/CCR7	3
BP	GO:0010875	positive regulation of cholesterol efflux	3/466	27/18903	0.0280846244814959	0.203178796210907	0.174940914450519	PTCH1/PPARG/CES1	3
BP	GO:0042403	thyroid hormone metabolic process	3/466	27/18903	0.0280846244814959	0.203178796210907	0.174940914450519	GATA3/GCNT4/SLC16A10	3
BP	GO:0042730	fibrinolysis	3/466	27/18903	0.0280846244814959	0.203178796210907	0.174940914450519	PLAU/F12/SERPINB2	3
BP	GO:0042832	defense response to protozoan	3/466	27/18903	0.0280846244814959	0.203178796210907	0.174940914450519	ARG1/GBP4/IL10	3
BP	GO:0045686	negative regulation of glial cell differentiation	3/466	27/18903	0.0280846244814959	0.203178796210907	0.174940914450519	NOG/NR2E1/DAAM2	3
BP	GO:0046174	polyol catabolic process	3/466	27/18903	0.0280846244814959	0.203178796210907	0.174940914450519	IMPA2/INPP4B/NTSR1	3
BP	GO:0070269	pyroptosis	3/466	27/18903	0.0280846244814959	0.203178796210907	0.174940914450519	NLRC4/AIM2/NAIP	3
BP	GO:0046633	alpha-beta T cell proliferation	4/466	47/18903	0.0282484602474744	0.203178796210907	0.174940914450519	IL18/CARD11/CD3E/CD28	4
BP	GO:0001508	action potential	8/466	146/18903	0.0284320083351233	0.203178796210907	0.174940914450519	KCNE1/SCN1B/FGF13/KCNA2/NTSR1/NRCAM/GPER1/SCN9A	8
BP	GO:1903035	negative regulation of response to wounding	6/466	94/18903	0.0287380854195311	0.203178796210907	0.174940914450519	PLAU/F12/PHLDB2/KREMEN1/SERPINB2/EPPK1	6
BP	GO:0001660	fever generation	2/466	11/18903	0.028787237370722	0.203178796210907	0.174940914450519	EDNRB/PTGES	2
BP	GO:0006527	arginine catabolic process	2/466	11/18903	0.028787237370722	0.203178796210907	0.174940914450519	ARG1/DDAH2	2
BP	GO:0007494	midgut development	2/466	11/18903	0.028787237370722	0.203178796210907	0.174940914450519	ALDH1A2/EDNRB	2
BP	GO:0010887	negative regulation of cholesterol storage	2/466	11/18903	0.028787237370722	0.203178796210907	0.174940914450519	PPARG/CES1	2
BP	GO:0019372	lipoxygenase pathway	2/466	11/18903	0.028787237370722	0.203178796210907	0.174940914450519	HPGD/ALOX15	2
BP	GO:0031943	regulation of glucocorticoid metabolic process	2/466	11/18903	0.028787237370722	0.203178796210907	0.174940914450519	DKK3/BMP2	2
BP	GO:0032000	positive regulation of fatty acid beta-oxidation	2/466	11/18903	0.028787237370722	0.203178796210907	0.174940914450519	PLIN5/ABCD2	2
BP	GO:0032342	aldosterone biosynthetic process	2/466	11/18903	0.028787237370722	0.203178796210907	0.174940914450519	DKK3/BMP2	2
BP	GO:0032836	glomerular basement membrane development	2/466	11/18903	0.028787237370722	0.203178796210907	0.174940914450519	COL4A3/COL4A4	2
BP	GO:0033632	regulation of cell-cell adhesion mediated by integrin	2/466	11/18903	0.028787237370722	0.203178796210907	0.174940914450519	CD3E/CCL5	2
BP	GO:0042487	regulation of odontogenesis of dentin-containing tooth	2/466	11/18903	0.028787237370722	0.203178796210907	0.174940914450519	APCDD1/BMP2	2
BP	GO:0046643	regulation of gamma-delta T cell activation	2/466	11/18903	0.028787237370722	0.203178796210907	0.174940914450519	TCF7/LEF1	2
BP	GO:0048755	branching morphogenesis of a nerve	2/466	11/18903	0.028787237370722	0.203178796210907	0.174940914450519	FGF13/SHOX2	2
BP	GO:0060272	embryonic skeletal joint morphogenesis	2/466	11/18903	0.028787237370722	0.203178796210907	0.174940914450519	NOG/SHOX2	2
BP	GO:0090184	positive regulation of kidney development	2/466	11/18903	0.028787237370722	0.203178796210907	0.174940914450519	NOG/SOX8	2
BP	GO:2000833	positive regulation of steroid hormone secretion	2/466	11/18903	0.028787237370722	0.203178796210907	0.174940914450519	RETN/CYP19A1	2
BP	GO:0042130	negative regulation of T cell proliferation	5/466	70/18903	0.0291486861515411	0.20525428728759	0.176727952830803	SPN/CR1/ARG1/IL10/VSIG4	5
BP	GO:0051897	positive regulation of protein kinase B signaling	7/466	120/18903	0.0291775974891577	0.20525428728759	0.176727952830803	TXN/IL18/GATA3/CD28/CCR7/OSM/TNFAIP8L3	7
BP	GO:0048660	regulation of smooth muscle cell proliferation	9/466	175/18903	0.0297854627317067	0.209185218493024	0.18011256142454	AIF1/IL18/PPARG/MMP9/CCL5/IL10/GPER1/BMP2/HPGD	9
BP	GO:0060976	coronary vasculature development	4/466	48/18903	0.0302363261171729	0.212002398416954	0.182538208397822	TGFBR3/ADAMTS6/GPER1/SGCD	4
BP	GO:0022900	electron transport chain	9/466	176/18903	0.0307366907206643	0.212424230166101	0.182901413778089	NDUFA1/ND5/NDUFB3/UQCRHL/P4HA2/CYTB/NQO2/ASPH/CYP19A1	9
BP	GO:0003208	cardiac ventricle morphogenesis	5/466	71/18903	0.0307458563503134	0.212424230166101	0.182901413778089	MYBPC3/GATA3/TGFBR3/NOG/CPE	5
BP	GO:0015849	organic acid transport	14/466	324/18903	0.0307631549622635	0.212424230166101	0.182901413778089	SLC22A4/SLC38A1/SLC26A8/ARG1/PPARG/ABCD2/SLC51A/FABP5/SLC16A10/FOLR3/SLC1A3/NTSR1/AKR1C1/PTGES	14
BP	GO:0001562	response to protozoan	3/466	28/18903	0.0308944458604229	0.212424230166101	0.182901413778089	ARG1/GBP4/IL10	3
BP	GO:0007141	male meiosis I	3/466	28/18903	0.0308944458604229	0.212424230166101	0.182901413778089	MYBL1/TDRD9/CCNA1	3
BP	GO:0009312	oligosaccharide biosynthetic process	3/466	28/18903	0.0308944458604229	0.212424230166101	0.182901413778089	ST3GAL4/FUT7/B3GALT2	3
BP	GO:0010758	regulation of macrophage chemotaxis	3/466	28/18903	0.0308944458604229	0.212424230166101	0.182901413778089	C3AR1/CCL5/CYP19A1	3
BP	GO:0030194	positive regulation of blood coagulation	3/466	28/18903	0.0308944458604229	0.212424230166101	0.182901413778089	ST3GAL4/PLAU/F12	3
BP	GO:0032703	negative regulation of interleukin-2 production	3/466	28/18903	0.0308944458604229	0.212424230166101	0.182901413778089	GATA3/CR1/VSIG4	3
BP	GO:0070723	response to cholesterol	3/466	28/18903	0.0308944458604229	0.212424230166101	0.182901413778089	PTCH1/CES1/INHBB	3
BP	GO:1900048	positive regulation of hemostasis	3/466	28/18903	0.0308944458604229	0.212424230166101	0.182901413778089	ST3GAL4/PLAU/F12	3
BP	GO:1903319	positive regulation of protein maturation	3/466	28/18903	0.0308944458604229	0.212424230166101	0.182901413778089	NLRC4/F12/SPON1	3
BP	GO:0070664	negative regulation of leukocyte proliferation	6/466	96/18903	0.0314271292300618	0.215738891960956	0.18575540236499	ATM/SPN/CR1/ARG1/IL10/VSIG4	6
BP	GO:0051099	positive regulation of binding	9/466	177/18903	0.0317088968246131	0.217323194796344	0.187119518069768	TXN/HMGB2/GATA3/LAMTOR5/PPARG/SPON1/MMP9/BMP2/MMP8	9
BP	GO:0019884	antigen processing and presentation of exogenous antigen	4/466	49/18903	0.0323047609127596	0.219273572173943	0.188798831109928	CLEC4A/FCER1G/FCGR1A/HLA-DQA2	4
BP	GO:0033628	regulation of cell adhesion mediated by integrin	4/466	49/18903	0.0323047609127596	0.219273572173943	0.188798831109928	PLAU/ADAM9/CD3E/CCL5	4
BP	GO:2000404	regulation of T cell migration	4/466	49/18903	0.0323047609127596	0.219273572173943	0.188798831109928	AIF1/ITGA4/SPN/CCL5	4
BP	GO:0042698	ovulation cycle	5/466	72/18903	0.0323969476764753	0.219273572173943	0.188798831109928	PLEKHA1/TNFAIP6/TRPM2/RETN/MMP19	5
BP	GO:0006644	phospholipid metabolic process	16/466	389/18903	0.0325379832986533	0.219273572173943	0.188798831109928	MBOAT2/PLBD1/IMPA2/INPP4B/ATM/BMX/FABP5/IDI1/OSBPL10/ABHD12B/PLB1/SOCS3/PLPP3/SERINC2/TNFAIP8L3/ALOX15	16
BP	GO:0034614	cellular response to reactive oxygen species	8/466	150/18903	0.0326474371281522	0.219273572173943	0.188798831109928	TXN/PLEKHA1/ARG1/NME8/TRPM2/MMP9/IL10/PTPRK	8
BP	GO:0071772	response to BMP	9/466	178/18903	0.0327022751090249	0.219273572173943	0.188798831109928	GATA3/TGFBR3/PPARG/TNFAIP6/LEF1/NOG/HTRA1/BMP2/USP9Y	9
BP	GO:0071773	cellular response to BMP stimulus	9/466	178/18903	0.0327022751090249	0.219273572173943	0.188798831109928	GATA3/TGFBR3/PPARG/TNFAIP6/LEF1/NOG/HTRA1/BMP2/USP9Y	9
BP	GO:0043434	response to peptide hormone	17/466	421/18903	0.0327184788886608	0.219273572173943	0.188798831109928	ADM/GRB10/TGFBR3/ARG1/ECHDC3/FUT7/PPARG/ALPL/ACVR1C/RETN/IL10/SOCS3/GPER1/EDNRB/FFAR3/KL/INHBB	17
BP	GO:0090630	activation of GTPase activity	7/466	123/18903	0.0327564703281641	0.219273572173943	0.188798831109928	RASGRP1/CCR7/SIPA1L2/TBC1D3/TBC1D3L/ARHGAP29/RAP1GAP	7
BP	GO:0097237	cellular response to toxic substance	7/466	123/18903	0.0327564703281641	0.219273572173943	0.188798831109928	TXN/MGST1/S100A9/HP/GSTM3/PTGES/GSTM1	7
BP	GO:0030522	intracellular receptor signaling pathway	12/466	266/18903	0.032887349678562	0.219273572173943	0.188798831109928	NR3C2/RORA/PLIN5/ALDH1A2/LBH/PPARG/FABP5/NR2E1/GPER1/BMP2/ALOX15/KDM5D	12
BP	GO:0007178	transmembrane receptor protein serine/threonine kinase signaling pathway	16/466	390/18903	0.0331939810423058	0.219273572173943	0.188798831109928	SPTBN1/BCL9L/TGFBR3/ADAM9/PPARG/TNFAIP6/LEF1/ACVR1C/NOG/HTRA1/PTPRK/DKK3/BMP2/INHBB/HPGD/USP9Y	16
BP	GO:0048659	smooth muscle cell proliferation	9/466	179/18903	0.033717015434458	0.219273572173943	0.188798831109928	AIF1/IL18/PPARG/MMP9/CCL5/IL10/GPER1/BMP2/HPGD	9
BP	GO:0090276	regulation of peptide hormone secretion	9/466	179/18903	0.033717015434458	0.219273572173943	0.188798831109928	GPR27/TRPM2/CCL5/PASK/ACVR1C/PFKFB2/GPER1/FFAR3/INHBB	9
BP	GO:0001773	myeloid dendritic cell activation	3/466	29/18903	0.0338461811113786	0.219273572173943	0.188798831109928	CLEC4D/CAMK4/IL10	3
BP	GO:0003209	cardiac atrium morphogenesis	3/466	29/18903	0.0338461811113786	0.219273572173943	0.188798831109928	NOG/SHOX2/BMP2	3
BP	GO:0010528	regulation of transposition	3/466	29/18903	0.0338461811113786	0.219273572173943	0.188798831109928	MYBL1/TDRD9/APOBEC3B	3
BP	GO:0010529	negative regulation of transposition	3/466	29/18903	0.0338461811113786	0.219273572173943	0.188798831109928	MYBL1/TDRD9/APOBEC3B	3
BP	GO:0010804	negative regulation of tumor necrosis factor-mediated signaling pathway	3/466	29/18903	0.0338461811113786	0.219273572173943	0.188798831109928	CARD16/NOL3/NAIP	3
BP	GO:0060037	pharyngeal system development	3/466	29/18903	0.0338461811113786	0.219273572173943	0.188798831109928	GATA3/PTCH1/NOG	3
BP	GO:0001553	luteinization	2/466	12/18903	0.0339898533027287	0.219273572173943	0.188798831109928	PLEKHA1/RETN	2
BP	GO:0002645	positive regulation of tolerance induction	2/466	12/18903	0.0339898533027287	0.219273572173943	0.188798831109928	CD3E/IRAK3	2
BP	GO:0002924	negative regulation of humoral immune response mediated by circulating immunoglobulin	2/466	12/18903	0.0339898533027287	0.219273572173943	0.188798831109928	CR1/C4BPA	2
BP	GO:0006705	mineralocorticoid biosynthetic process	2/466	12/18903	0.0339898533027287	0.219273572173943	0.188798831109928	DKK3/BMP2	2
BP	GO:0014745	negative regulation of muscle adaptation	2/466	12/18903	0.0339898533027287	0.219273572173943	0.188798831109928	NOL3/PPARG	2
BP	GO:0031223	auditory behavior	2/466	12/18903	0.0339898533027287	0.219273572173943	0.188798831109928	SLC1A3/TIFAB	2
BP	GO:0031650	regulation of heat generation	2/466	12/18903	0.0339898533027287	0.219273572173943	0.188798831109928	EDNRB/PTGES	2
BP	GO:0032351	negative regulation of hormone metabolic process	2/466	12/18903	0.0339898533027287	0.219273572173943	0.188798831109928	DKK3/BMP2	2
BP	GO:0032782	bile acid secretion	2/466	12/18903	0.0339898533027287	0.219273572173943	0.188798831109928	CES1/SLC51A	2
BP	GO:0034650	cortisol metabolic process	2/466	12/18903	0.0339898533027287	0.219273572173943	0.188798831109928	DKK3/BMP2	2
BP	GO:0043312	neutrophil degranulation	2/466	12/18903	0.0339898533027287	0.219273572173943	0.188798831109928	ANXA3/CD177	2
BP	GO:0051549	positive regulation of keratinocyte migration	2/466	12/18903	0.0339898533027287	0.219273572173943	0.188798831109928	ADAM9/MMP9	2
BP	GO:0060394	negative regulation of pathway-restricted SMAD protein phosphorylation	2/466	12/18903	0.0339898533027287	0.219273572173943	0.188798831109928	PPARG/NOG	2
BP	GO:0140719	constitutive heterochromatin formation	2/466	12/18903	0.0339898533027287	0.219273572173943	0.188798831109928	HAT1/TSIX	2
BP	GO:1903867	extraembryonic membrane development	2/466	12/18903	0.0339898533027287	0.219273572173943	0.188798831109928	HTRA1/FZD5	2
BP	GO:0051209	release of sequestered calcium ion into cytosol	7/466	124/18903	0.0340116873816971	0.219273572173943	0.188798831109928	NOL3/TRPM2/LCK/CCR7/TRPC1/NTSR1/GPER1	7
BP	GO:0072089	stem cell proliferation	7/466	124/18903	0.0340116873816971	0.219273572173943	0.188798831109928	HMGB2/PTCH1/AXIN2/TRIM71/NR2E1/SHOX2/EPCAM	7
BP	GO:0060415	muscle tissue morphogenesis	5/466	73/18903	0.034102364145279	0.219273572173943	0.188798831109928	MYBPC3/TGFBR3/NOG/SHOX2/BMP2	5
BP	GO:0071677	positive regulation of mononuclear cell migration	5/466	73/18903	0.034102364145279	0.219273572173943	0.188798831109928	AIF1/ITGA4/SPN/CCL5/CCR7	5
BP	GO:0072678	T cell migration	5/466	73/18903	0.034102364145279	0.219273572173943	0.188798831109928	AIF1/ITGA4/SPN/FUT7/CCL5	5
BP	GO:0014020	primary neural tube formation	6/466	98/18903	0.0342751799120017	0.219721942804306	0.189184886985595	PRKACB/PTCH1/ADM/NOG/TRIM71/DLC1	6
BP	GO:0048661	positive regulation of smooth muscle cell proliferation	6/466	98/18903	0.0342751799120017	0.219721942804306	0.189184886985595	AIF1/IL18/MMP9/CCL5/IL10/HPGD	6
BP	GO:0044703	multi-organism reproductive process	10/466	209/18903	0.0349053580616086	0.223425737862819	0.1923739269177	SLC38A1/ADM/ARG1/FUT7/MMP9/ACVR1C/FOSB/IGFBP2/PTGFR/HPGD	10
BP	GO:0051283	negative regulation of sequestering of calcium ion	7/466	125/18903	0.0352984887565513	0.225603384661436	0.194248923371095	NOL3/TRPM2/LCK/CCR7/TRPC1/NTSR1/GPER1	7
BP	GO:0048662	negative regulation of smooth muscle cell proliferation	5/466	74/18903	0.0358624725472495	0.228522751074626	0.196762554908755	AIF1/PPARG/IL10/GPER1/BMP2	5
BP	GO:0070988	demethylation	5/466	74/18903	0.0358624725472495	0.228522751074626	0.196762554908755	GATA3/EOMES/APOBEC3B/UTY/KDM5D	5
BP	GO:0030902	hindbrain development	8/466	153/18903	0.0360755564593616	0.229537458486953	0.197636237822143	AIF1/RORA/KCNE1/ALDH1A2/CD3E/LEF1/NOG/DLC1	8
BP	GO:0003206	cardiac chamber morphogenesis	7/466	126/18903	0.0366171310342768	0.231573623067562	0.199389415320713	MYBPC3/GATA3/TGFBR3/NOG/SHOX2/CPE/BMP2	7
BP	GO:0022602	ovulation cycle process	4/466	51/18903	0.0366846046977121	0.231573623067562	0.199389415320713	PLEKHA1/TNFAIP6/RETN/MMP19	4
BP	GO:0101023	vascular endothelial cell proliferation	4/466	51/18903	0.0366846046977121	0.231573623067562	0.199389415320713	ITGA4/ALDH1A2/PPARG/COL4A3	4
BP	GO:1905562	regulation of vascular endothelial cell proliferation	4/466	51/18903	0.0366846046977121	0.231573623067562	0.199389415320713	ITGA4/ALDH1A2/PPARG/COL4A3	4
BP	GO:0097553	calcium ion transmembrane import into cytosol	9/466	182/18903	0.0368912420992276	0.231573623067562	0.199389415320713	NOL3/CACNA1E/TRPM2/LCK/CCR7/TRPC1/NTSR1/MS4A1/GPER1	9
BP	GO:0002474	antigen processing and presentation of peptide antigen via MHC class I	3/466	30/18903	0.0369387904494352	0.231573623067562	0.199389415320713	CLEC4A/FCER1G/FCGR1A	3
BP	GO:0002825	regulation of T-helper 1 type immune response	3/466	30/18903	0.0369387904494352	0.231573623067562	0.199389415320713	IL18/IL1R1/IL18R1	3
BP	GO:0008209	androgen metabolic process	3/466	30/18903	0.0369387904494352	0.231573623067562	0.199389415320713	PLEKHA1/ADM/CYP19A1	3
BP	GO:0050820	positive regulation of coagulation	3/466	30/18903	0.0369387904494352	0.231573623067562	0.199389415320713	ST3GAL4/PLAU/F12	3
BP	GO:0070498	interleukin-1-mediated signaling pathway	3/466	30/18903	0.0369387904494352	0.231573623067562	0.199389415320713	IL1R1/IL1R2/IRAK3	3
BP	GO:0019080	viral gene expression	6/466	100/18903	0.0372848710127864	0.233400007529381	0.200961968037076	ST3GAL4/ST6GAL1/LEF1/CCL5/ST6GALNAC3/MID2	6
BP	GO:0051282	regulation of sequestering of calcium ion	7/466	127/18903	0.0379678597825083	0.237326959315004	0.204343150272583	NOL3/TRPM2/LCK/CCR7/TRPC1/NTSR1/GPER1	7
BP	GO:0006636	unsaturated fatty acid biosynthetic process	4/466	52/18903	0.0389964341855464	0.237790297779446	0.204742093745923	ABCD2/FABP5/PTGES/ALOX15	4
BP	GO:0021872	forebrain generation of neurons	4/466	52/18903	0.0389964341855464	0.237790297779446	0.204742093745923	BCL11B/LEF1/NR2E1/SLC4A10	4
BP	GO:1902930	regulation of alcohol biosynthetic process	4/466	52/18903	0.0389964341855464	0.237790297779446	0.204742093745923	NTSR1/DKK3/GPER1/BMP2	4
BP	GO:0007416	synapse assembly	9/466	184/18903	0.0391174860268968	0.237790297779446	0.204742093745923	SPOCK2/AMIGO1/FGF13/FZD5/LRRN1/NRCAM/LRRN3/FARP1/GPM6A	9
BP	GO:1902107	positive regulation of leukocyte differentiation	9/466	184/18903	0.0391174860268968	0.237790297779446	0.204742093745923	IL18/GATA3/RASGRP1/IL7R/CR1/VNN1/LEF1/TESPA1/IL10	9
BP	GO:1903708	positive regulation of hemopoiesis	9/466	184/18903	0.0391174860268968	0.237790297779446	0.204742093745923	IL18/GATA3/RASGRP1/IL7R/CR1/VNN1/LEF1/TESPA1/IL10	9
BP	GO:0033674	positive regulation of kinase activity	19/466	496/18903	0.0394107966295361	0.237790297779446	0.204742093745923	TXN/IL18/RASGRP1/S100A12/FCGR1A/LILRA5/ADAM9/FAM20A/CD40LG/CCL5/FGF13/CCR7/AXIN2/FZD5/ERBB3/PFKFB2/MERTK/TNFAIP8L3/BMP2	19
BP	GO:0002430	complement receptor mediated signaling pathway	2/466	13/18903	0.0395260309214556	0.237790297779446	0.204742093745923	CR1/C3AR1	2
BP	GO:0002638	negative regulation of immunoglobulin production	2/466	13/18903	0.0395260309214556	0.237790297779446	0.204742093745923	CR1/FCRL3	2
BP	GO:0003096	renal sodium ion transport	2/466	13/18903	0.0395260309214556	0.237790297779446	0.204742093745923	KLHL3/EDNRB	2
BP	GO:0003334	keratinocyte development	2/466	13/18903	0.0395260309214556	0.237790297779446	0.204742093745923	BCL11B/EXPH5	2
BP	GO:0009176	pyrimidine deoxyribonucleoside monophosphate metabolic process	2/466	13/18903	0.0395260309214556	0.237790297779446	0.204742093745923	UPB1/UPP1	2
BP	GO:0021978	telencephalon regionalization	2/466	13/18903	0.0395260309214556	0.237790297779446	0.204742093745923	EOMES/BMP2	2
BP	GO:0032494	response to peptidoglycan	2/466	13/18903	0.0395260309214556	0.237790297779446	0.204742093745923	CAMP/IRAK3	2
BP	GO:0032823	regulation of natural killer cell differentiation	2/466	13/18903	0.0395260309214556	0.237790297779446	0.204742093745923	RASGRP1/PGLYRP1	2
BP	GO:0035745	T-helper 2 cell cytokine production	2/466	13/18903	0.0395260309214556	0.237790297779446	0.204742093745923	GATA3/ARG1	2
BP	GO:0042415	norepinephrine metabolic process	2/466	13/18903	0.0395260309214556	0.237790297779446	0.204742093745923	GATA3/KL	2
BP	GO:0042492	gamma-delta T cell differentiation	2/466	13/18903	0.0395260309214556	0.237790297779446	0.204742093745923	TCF7/LEF1	2
BP	GO:0044650	adhesion of symbiont to host cell	2/466	13/18903	0.0395260309214556	0.237790297779446	0.204742093745923	NECTIN2/INHBB	2
BP	GO:0060831	smoothened signaling pathway involved in dorsal/ventral neural tube patterning	2/466	13/18903	0.0395260309214556	0.237790297779446	0.204742093745923	PRKACB/PTCH1	2
BP	GO:0070486	leukocyte aggregation	2/466	13/18903	0.0395260309214556	0.237790297779446	0.204742093745923	S100A8/S100A9	2
BP	GO:0071481	cellular response to X-ray	2/466	13/18903	0.0395260309214556	0.237790297779446	0.204742093745923	GATA3/ATM	2
BP	GO:1900121	negative regulation of receptor binding	2/466	13/18903	0.0395260309214556	0.237790297779446	0.204742093745923	IL10/NOG	2
BP	GO:2000551	regulation of T-helper 2 cell cytokine production	2/466	13/18903	0.0395260309214556	0.237790297779446	0.204742093745923	GATA3/ARG1	2
BP	GO:0002637	regulation of immunoglobulin production	5/466	76/18903	0.0395480462410573	0.237790297779446	0.204742093745923	CR1/CD40LG/CD28/FCRL3/IL10	5
BP	GO:0006809	nitric oxide biosynthetic process	5/466	76/18903	0.0395480462410573	0.237790297779446	0.204742093745923	AIF1/RORA/DDAH2/IL10/MMP8	5
BP	GO:0019226	transmission of nerve impulse	5/466	76/18903	0.0395480462410573	0.237790297779446	0.204742093745923	SCN1B/KCNA2/NRCAM/GPER1/SCN9A	5
BP	GO:0002313	mature B cell differentiation involved in immune response	3/466	31/18903	0.0401710120990493	0.239844572238442	0.206510864203723	DOCK10/CR1/IL10	3
BP	GO:0019433	triglyceride catabolic process	3/466	31/18903	0.0401710120990493	0.239844572238442	0.206510864203723	PLIN5/PNPLA1/PLB1	3
BP	GO:0034656	nucleobase-containing small molecule catabolic process	3/466	31/18903	0.0401710120990493	0.239844572238442	0.206510864203723	UPB1/UPP1/APOBEC3B	3
BP	GO:0034694	response to prostaglandin	3/466	31/18903	0.0401710120990493	0.239844572238442	0.206510864203723	TGFBR3/CCR7/PTGFR	3
BP	GO:0060390	regulation of SMAD protein signal transduction	3/466	31/18903	0.0401710120990493	0.239844572238442	0.206510864203723	SPTBN1/PPARG/BMP2	3
BP	GO:0050714	positive regulation of protein secretion	7/466	129/18903	0.0407665030071547	0.243059583663637	0.209279051874786	GPR27/ADAM9/PPARG/TRPM2/EXPH5/PFKFB2/GPER1	7
BP	GO:0007140	male meiotic nuclear division	4/466	53/18903	0.041389677100709	0.24608674125568	0.211885493724102	ATM/MYBL1/TDRD9/CCNA1	4
BP	GO:0071622	regulation of granulocyte chemotaxis	4/466	53/18903	0.041389677100709	0.24608674125568	0.211885493724102	C3AR1/TNFAIP6/CCL5/CCR7	4
BP	GO:0032720	negative regulation of tumor necrosis factor production	5/466	77/18903	0.0414740592462337	0.246245006360299	0.212021763072302	CLEC4A/ORM1/IRAK3/IL10/BPI	5
BP	GO:0007179	transforming growth factor beta receptor signaling pathway	10/466	216/18903	0.0421392783048458	0.249846652870038	0.215122851107528	BCL9L/TGFBR3/ADAM9/PPARG/HTRA1/PTPRK/DKK3/BMP2/HPGD/USP9Y	10
BP	GO:0033002	muscle cell proliferation	11/466	247/18903	0.0431892642087392	0.254968263757326	0.219532658177906	AIF1/IL18/TGFBR3/PPARG/MMP9/CCL5/IL10/NOG/GPER1/BMP2/HPGD	11
BP	GO:0009064	glutamine family amino acid metabolic process	5/466	78/18903	0.043455859860573	0.254968263757326	0.219532658177906	SLC38A1/ARG1/DDAH2/NOXRED1/MTHFS	5
BP	GO:0043154	negative regulation of cysteine-type endopeptidase activity involved in apoptotic process	5/466	78/18903	0.043455859860573	0.254968263757326	0.219532658177906	CARD16/LAMTOR5/NOL3/MMP9/NAIP	5
BP	GO:0061045	negative regulation of wound healing	5/466	78/18903	0.043455859860573	0.254968263757326	0.219532658177906	PLAU/F12/PHLDB2/SERPINB2/EPPK1	5
BP	GO:0010165	response to X-ray	3/466	32/18903	0.0435413783756352	0.254968263757326	0.219532658177906	XRCC4/GATA3/ATM	3
BP	GO:0019082	viral protein processing	3/466	32/18903	0.0435413783756352	0.254968263757326	0.219532658177906	ST3GAL4/ST6GAL1/ST6GALNAC3	3
BP	GO:0048240	sperm capacitation	3/466	32/18903	0.0435413783756352	0.254968263757326	0.219532658177906	ROPN1L/SLC26A8/SLC22A14	3
BP	GO:0048710	regulation of astrocyte differentiation	3/466	32/18903	0.0435413783756352	0.254968263757326	0.219532658177906	NOG/NR2E1/BMP2	3
BP	GO:0080111	DNA demethylation	3/466	32/18903	0.0435413783756352	0.254968263757326	0.219532658177906	GATA3/EOMES/APOBEC3B	3
BP	GO:0051208	sequestering of calcium ion	7/466	131/18903	0.0436961572835178	0.255107333033948	0.219652399543039	NOL3/TRPM2/LCK/CCR7/TRPC1/NTSR1/GPER1	7
BP	GO:0003333	amino acid transmembrane transport	6/466	104/18903	0.0437981807338822	0.255107333033948	0.219652399543039	SLC22A4/SLC38A1/ARG1/SLC16A10/SLC1A3/NTSR1	6
BP	GO:1902882	regulation of response to oxidative stress	6/466	104/18903	0.0437981807338822	0.255107333033948	0.219652399543039	TXN/NOL3/VNN1/TRPM2/IL10/ACOX2	6
BP	GO:0002833	positive regulation of response to biotic stimulus	9/466	188/18903	0.0438400911640707	0.255107333033948	0.219652399543039	HMGB2/LY96/RASGRP1/NLRC4/ARG1/AIM2/CCL5/NECTIN2/CLEC6A	9
BP	GO:0032330	regulation of chondrocyte differentiation	4/466	54/18903	0.0438643385207328	0.255107333033948	0.219652399543039	MBOAT2/PRKG2/AXIN2/SHOX2	4
BP	GO:0044706	multi-multicellular organism process	10/466	218/18903	0.0443810393383699	0.257213983591036	0.221466266844931	SLC38A1/ADM/ARG1/FUT7/MMP9/ACVR1C/FOSB/IGFBP2/PTGFR/HPGD	10
BP	GO:0042063	gliogenesis	13/466	310/18903	0.044547065903871	0.257213983591036	0.221466266844931	S100A8/S100A9/EOMES/LEF1/APCDD1/NOG/PLPP3/ERBB3/NR2E1/C1QA/SOX8/BMP2/DAAM2	13
BP	GO:0001906	cell killing	9/466	189/18903	0.0450779008347091	0.257213983591036	0.221466266844931	IL18/RASGRP1/S100A12/FCGR1A/IL7R/ARG1/PGLYRP1/NECTIN2/GNLY	9
BP	GO:0007565	female pregnancy	9/466	189/18903	0.0450779008347091	0.257213983591036	0.221466266844931	SLC38A1/ADM/ARG1/FUT7/MMP9/ACVR1C/FOSB/IGFBP2/HPGD	9
BP	GO:0043123	positive regulation of I-kappaB kinase/NF-kappaB signaling	9/466	189/18903	0.0450779008347091	0.257213983591036	0.221466266844931	CARD16/LAMTOR5/S100A12/CARD11/CLEC4D/CCR7/MID2/EDAR/CLEC6A	9
BP	GO:0006000	fructose metabolic process	2/466	14/18903	0.0453762378847281	0.257213983591036	0.221466266844931	PFKFB3/PFKFB2	2
BP	GO:0006122	mitochondrial electron transport, ubiquinol to cytochrome c	2/466	14/18903	0.0453762378847281	0.257213983591036	0.221466266844931	UQCRHL/CYTB	2
BP	GO:0007638	mechanosensory behavior	2/466	14/18903	0.0453762378847281	0.257213983591036	0.221466266844931	SLC1A3/TIFAB	2
BP	GO:0009159	deoxyribonucleoside monophosphate catabolic process	2/466	14/18903	0.0453762378847281	0.257213983591036	0.221466266844931	UPB1/UPP1	2
BP	GO:0016322	neuron remodeling	2/466	14/18903	0.0453762378847281	0.257213983591036	0.221466266844931	NTN4/C1QA	2
BP	GO:0032736	positive regulation of interleukin-13 production	2/466	14/18903	0.0453762378847281	0.257213983591036	0.221466266844931	IL18/GATA3	2
BP	GO:0034309	primary alcohol biosynthetic process	2/466	14/18903	0.0453762378847281	0.257213983591036	0.221466266844931	DKK3/BMP2	2
BP	GO:0036151	phosphatidylcholine acyl-chain remodeling	2/466	14/18903	0.0453762378847281	0.257213983591036	0.221466266844931	MBOAT2/PLB1	2
BP	GO:0045059	positive thymic T cell selection	2/466	14/18903	0.0453762378847281	0.257213983591036	0.221466266844931	CD3G/CD3E	2
BP	GO:0046049	UMP metabolic process	2/466	14/18903	0.0453762378847281	0.257213983591036	0.221466266844931	UPB1/UPP1	2
BP	GO:0046131	pyrimidine ribonucleoside metabolic process	2/466	14/18903	0.0453762378847281	0.257213983591036	0.221466266844931	UPP1/APOBEC3B	2
BP	GO:0046133	pyrimidine ribonucleoside catabolic process	2/466	14/18903	0.0453762378847281	0.257213983591036	0.221466266844931	UPP1/APOBEC3B	2
BP	GO:0055057	neuroblast division	2/466	14/18903	0.0453762378847281	0.257213983591036	0.221466266844931	LEF1/FGF13	2
BP	GO:0060732	positive regulation of inositol phosphate biosynthetic process	2/466	14/18903	0.0453762378847281	0.257213983591036	0.221466266844931	NTSR1/GPER1	2
BP	GO:1903556	negative regulation of tumor necrosis factor superfamily cytokine production	5/466	79/18903	0.0454936297507955	0.257213983591036	0.221466266844931	CLEC4A/ORM1/IRAK3/IL10/BPI	5
BP	GO:2000514	regulation of CD4-positive, alpha-beta T cell activation	5/466	79/18903	0.0454936297507955	0.257213983591036	0.221466266844931	IL18/GATA3/CARD11/CD3E/CD28	5
BP	GO:0060047	heart contraction	11/466	250/18903	0.0463961107706765	0.261759167064651	0.225379758646478	MYBPC3/KCNE1/ADM/SCN1B/TNNI2/FGF13/TRPC1/SHOX2/TMIGD3/EDNRB/SGCD	11
BP	GO:0043647	inositol phosphate metabolic process	4/466	55/18903	0.0464203448981647	0.261759167064651	0.225379758646478	IMPA2/INPP4B/NTSR1/GPER1	4
BP	GO:0002828	regulation of type 2 immune response	3/466	33/18903	0.0470482310021001	0.263556647518992	0.226927424447504	IL18/GATA3/ARG1	3
BP	GO:0032196	transposition	3/466	33/18903	0.0470482310021001	0.263556647518992	0.226927424447504	MYBL1/TDRD9/APOBEC3B	3
BP	GO:0045879	negative regulation of smoothened signaling pathway	3/466	33/18903	0.0470482310021001	0.263556647518992	0.226927424447504	PRKACB/PTCH1/CD3E	3
BP	GO:0048799	animal organ maturation	3/466	33/18903	0.0470482310021001	0.263556647518992	0.226927424447504	GATA3/ALDH1A2/BMP2	3
BP	GO:0051497	negative regulation of stress fiber assembly	3/466	33/18903	0.0470482310021001	0.263556647518992	0.226927424447504	PHLDB2/DLC1/TACSTD2	3
BP	GO:0001841	neural tube formation	6/466	106/18903	0.047305525372633	0.264650202970518	0.227868997063643	PRKACB/PTCH1/ADM/NOG/TRIM71/DLC1	6
BP	GO:0048644	muscle organ morphogenesis	5/466	80/18903	0.0475875140906725	0.265183754991552	0.228328395781459	MYBPC3/TGFBR3/NOG/SHOX2/BMP2	5
BP	GO:0070227	lymphocyte apoptotic process	5/466	80/18903	0.0475875140906725	0.265183754991552	0.228328395781459	IL7R/BCL11B/CD3G/CCL5/IL10	5
BP	GO:1903201	regulation of oxidative stress-induced cell death	5/466	80/18903	0.0475875140906725	0.265183754991552	0.228328395781459	TXN/NOL3/VNN1/TRPM2/IL10	5
BP	GO:0045165	cell fate commitment	12/466	282/18903	0.0476936523267884	0.265428250481852	0.228538911177011	GATA3/SPN/PTCH1/EOMES/BCL11B/PPARG/FGF13/POU5F1/NR2E1/WNT16/SOX8/BMP2	12
BP	GO:0062197	cellular response to chemical stress	14/466	345/18903	0.0477995942026325	0.265671017061046	0.228747937946311	TXN/AIF1/PLEKHA1/MGST1/NOL3/ATM/ARG1/NME8/VNN1/TRPM2/MMP9/IL10/PTPRK/WNT16	14
BP	GO:0006022	aminoglycan metabolic process	7/466	134/18903	0.0483396327917055	0.268322727332084	0.231031112314525	ST3GAL4/SPOCK2/TNFAIP6/PGLYRP1/LYVE1/CHIT1/EDNRB	7
BP	GO:0043547	positive regulation of GTPase activity	12/466	283/18903	0.0487495518552738	0.27024621529133	0.232687273039956	DOCK10/DOCK9/RASGRP1/RGL4/RASGRF2/CCL5/CCR7/SIPA1L2/TBC1D3/TBC1D3L/ARHGAP29/RAP1GAP	12
BP	GO:0009116	nucleoside metabolic process	4/466	56/18903	0.049057546079529	0.271248143887201	0.233549953142628	UPB1/UPP1/NT5E/APOBEC3B	4
BP	GO:0021545	cranial nerve development	4/466	56/18903	0.049057546079529	0.271248143887201	0.233549953142628	KCNA2/ERBB3/SLC1A3/TIFAB	4
BP	GO:0032963	collagen metabolic process	6/466	107/18903	0.0491225306359045	0.271255632255001	0.233556400773656	ARG1/MMP9/ADAMTS2/MMP19/ADAMTS3/MMP8	6
BP	GO:0019216	regulation of lipid metabolic process	14/466	347/18903	0.04970875407433	0.27372261009716	0.235680516910206	RORA/PLIN5/ADM/BCL11B/PPARG/ABCD2/CES1/FABP5/CCR7/DKK3/GPER1/TNFAIP8L3/BMP2/HPGD	14
BP	GO:1901657	glycosyl compound metabolic process	5/466	81/18903	0.0497376218395252	0.27372261009716	0.235680516910206	UPB1/UPP1/NT5E/AKR1C1/APOBEC3B	5
BP	GO:0097305	response to alcohol	11/466	253/18903	0.0497619101161855	0.27372261009716	0.235680516910206	S100A8/GATA3/PTCH1/ST6GAL1/TGFBR3/CES1/CCR7/FOSB/PTGFR/INHBB/HPGD	11
BP	GO:0035270	endocrine system development	7/466	135/18903	0.0499545275815151	0.273861597189927	0.235800187513433	GATA3/ALDH1A2/NOG/DKK3/BMP2/INHBB/RAP1GAP	7
CC	GO:0042581	specific granule	26/486	160/19869	1.83922764795241e-14	7.90867888619538e-12	7.04714593531241e-12	OSCAR/SLPI/ANXA3/CAMP/ARG1/FCAR/PLAU/MCEMP1/C3AR1/CKAP4/CLEC4D/ORM1/PGLYRP1/TRPM2/GPR84/RETN/GGH/ORM2/FOLR3/HP/CHIT1/CLEC5A/CD177/CRISP3/BPI/MMP8	26
CC	GO:0070820	tertiary granule	25/486	164/19869	2.65275889422026e-13	5.70343162257357e-11	5.08212756576935e-11	OSCAR/FCER1G/CAMP/CR1/FCAR/PLAU/CYSTM1/MCEMP1/CLEC4D/TNFAIP6/ORM1/PGLYRP1/TRPM2/MMP9/DSC1/GPR84/GGH/FOLR3/HP/CHIT1/SERPINB10/CLEC5A/CD177/CRISP3/MMP8	25
CC	GO:0035580	specific granule lumen	15/486	62/19869	1.75607940047037e-11	2.5170471406742e-09	2.24285228691655e-09	OSCAR/SLPI/CAMP/ARG1/ORM1/PGLYRP1/RETN/GGH/ORM2/FOLR3/HP/CHIT1/CRISP3/BPI/MMP8	15
CC	GO:0009897	external side of plasma membrane	36/486	462/19869	1.03214678846055e-09	1.10955779759509e-07	9.88687976314844e-08	CLEC4A/CLEC4E/FCER1G/SLC38A1/ITGA4/FCGR1A/SPN/TGFBR3/IL7R/IL1R1/CD5/CA4/CD3G/ADAM9/ASGR2/CD3E/CLEC4D/ASGR1/CD8A/CD40LG/CD6/CD28/IL2RB/TRBC1/ITGA7/CCR7/NT5E/CXCR3/TCN2/FOLR3/MS4A1/TRGC2/NRCAM/CLEC6A/IGHM/SCART1	36
CC	GO:1904724	tertiary granule lumen	12/486	55/19869	6.76782706290017e-09	5.82033127409414e-07	5.18629273872771e-07	OSCAR/CAMP/TNFAIP6/ORM1/PGLYRP1/MMP9/GGH/FOLR3/HP/CHIT1/CRISP3/MMP8	12
CC	GO:0042101	T cell receptor complex	17/486	147/19869	1.22473690996323e-07	8.77728118806985e-06	7.82112693380031e-06	TRAC/CD3G/CD3E/CD8A/TRAV24/CD247/TRBC1/TRAV17/TRBJ1-4/TRAV38-2DV8/TRAV8-3/TRAV8-6/TRAV1-2/TRBJ1-6/TRAV41/TRAV10/TRGC2	17
CC	GO:0098802	plasma membrane signaling receptor complex	25/486	319/19869	3.4864880991019e-07	2.14169983230546e-05	1.9083934858242e-05	ITGA4/TRAC/CD3G/IL18RAP/CD3E/CD8A/TRAV24/CD247/IL2RB/TRBC1/TRAV17/ITGA7/ACVR1C/TRBJ1-4/TRAV38-2DV8/TRAV8-3/TRAV8-6/TRAV1-2/TRBJ1-6/ERBB3/TRAV41/TRAV10/TRGC2/IL18R1/BMP2	25
CC	GO:0034774	secretory granule lumen	24/486	322/19869	1.46421727382795e-06	7.87016784682522e-05	7.01283010096543e-05	S100A8/OSCAR/SLPI/S100A12/HK3/S100A9/RNASE2/CAMP/ARG1/ORM1/PGLYRP1/GYG1/FABP5/RNASE3/RETN/S100P/GGH/ORM2/FOLR3/HP/CHIT1/CRISP3/BPI/MMP8	24
CC	GO:0060205	cytoplasmic vesicle lumen	24/486	325/19869	1.72360652288383e-06	8.23500894266721e-05	7.33792718514287e-05	S100A8/OSCAR/SLPI/S100A12/HK3/S100A9/RNASE2/CAMP/ARG1/ORM1/PGLYRP1/GYG1/FABP5/RNASE3/RETN/S100P/GGH/ORM2/FOLR3/HP/CHIT1/CRISP3/BPI/MMP8	24
CC	GO:0031983	vesicle lumen	24/486	327/19869	1.91923684088218e-06	8.25271841579335e-05	7.35370747453802e-05	S100A8/OSCAR/SLPI/S100A12/HK3/S100A9/RNASE2/CAMP/ARG1/ORM1/PGLYRP1/GYG1/FABP5/RNASE3/RETN/S100P/GGH/ORM2/FOLR3/HP/CHIT1/CRISP3/BPI/MMP8	24
CC	GO:0070821	tertiary granule membrane	10/486	73/19869	1.09279352485306e-05	0.00042718292335165	0.000380647696695228	FCER1G/FCAR/PLAU/CYSTM1/MCEMP1/CLEC4D/TRPM2/GPR84/CLEC5A/CD177	10
CC	GO:0030667	secretory granule membrane	21/486	313/19869	3.22363336932549e-05	0.00115513529067497	0.00102930047932849	RAB24/MGST1/FCER1G/CR1/FCAR/CA4/PLAU/CYSTM1/MCEMP1/C3AR1/CKAP4/CLEC4D/VNN1/TRPM2/DSC1/FABP5/GPR84/SERPINB10/CLEC5A/CPE/CD177	21
CC	GO:0035579	specific granule membrane	10/486	91/19869	7.63895155377955e-05	0.00252673012932708	0.00225148045795608	FCAR/PLAU/MCEMP1/C3AR1/CKAP4/CLEC4D/TRPM2/GPR84/CLEC5A/CD177	10
CC	GO:0042105	alpha-beta T cell receptor complex	4/486	11/19869	0.000101780145382277	0.0031261044653128	0.00278556187362022	TRAC/CD3G/CD3E/CD247	4
CC	GO:0043025	neuronal cell body	26/486	497/19869	0.000249738297928443	0.00715916454061535	0.00637928003129496	AIF1/ANXA3/SLC38A1/ITGA4/ARG1/CACNA1E/AMIGO1/CNKSR2/SCN1B/TRPM2/KCND1/GRIP1/KREMEN1/KCNA2/PLXDC1/TUBB4A/SYNPO/FZD5/SLC1A3/NTSR1/MYO10/KLHL14/SLC4A10/GPM6A/OLFM1/RAP1GAP	26
CC	GO:0045178	basal part of cell	17/486	272/19869	0.000409990100748629	0.0105381624484102	0.00939018636773884	SLC4A7/SLC38A1/SLC4A4/SLC51A/PHLDB2/NAIP/SLC16A10/SHROOM4/PLPP3/ERBB3/SLC1A3/EPPK1/SLC4A10/EPCAM/HPGD/ATP2C2/TACSTD2	17
CC	GO:0005766	primary lysosome	12/486	155/19869	0.000441132381561358	0.0105381624484102	0.00939018636773884	MGST1/RNASE2/ARG1/C3AR1/CKAP4/VNN1/FABP5/RNASE3/RETN/GGH/ORM2/BPI	12
CC	GO:0042582	azurophil granule	12/486	155/19869	0.000441132381561358	0.0105381624484102	0.00939018636773884	MGST1/RNASE2/ARG1/C3AR1/CKAP4/VNN1/FABP5/RNASE3/RETN/GGH/ORM2/BPI	12
CC	GO:0009925	basal plasma membrane	16/486	254/19869	0.000551816205188016	0.0124884720121498	0.0111280387085007	SLC4A7/SLC38A1/SLC4A4/SLC51A/NAIP/SLC16A10/SHROOM4/PLPP3/ERBB3/SLC1A3/EPPK1/SLC4A10/EPCAM/HPGD/ATP2C2/TACSTD2	16
CC	GO:0101003	ficolin-1-rich granule membrane	7/486	61/19869	0.00069940008619417	0.0150371018531746	0.0133990332302462	FCER1G/CR1/FCAR/CLEC4D/TRPM2/DSC1/SERPINB10	7
CC	GO:0061702	inflammasome complex	4/486	18/19869	0.000823685069830097	0.0168659323822353	0.0150286398705842	NLRC4/AIM2/CASP5/NAIP	4
CC	GO:0005811	lipid droplet	9/486	102/19869	0.000891642849085513	0.0174275647775805	0.015529090768762	PLIN5/CKAP4/PNPLA1/PLIN4/CES1/METTL7B/G0S2/HSD3B7/ALOX15	9
CC	GO:0062023	collagen-containing extracellular matrix	22/486	433/19869	0.00107131467326176	0.0200289265001111	0.0178470728177245	S100A8/SLPI/S100A9/COL9A3/F12/C1QB/ORM1/SPON1/C1QC/MMP9/ADAMTS2/HTRA1/ORM2/SEMA3B/NTN4/COL4A3/COL4A4/C1QA/COL19A1/COL17A1/ADAMTS3/MMP8	22
CC	GO:0005581	collagen trimer	8/486	86/19869	0.00120961770369901	0.021672317191274	0.0193114405327386	COL9A3/C1QB/C1QC/COL4A3/COL4A4/C1QA/COL19A1/COL17A1	8
CC	GO:0043204	perikaryon	11/486	154/19869	0.0014595856117488	0.0251048725220793	0.0223700700074342	AIF1/AMIGO1/SCN1B/TRPM2/GRIP1/KCNA2/SYNPO/FZD5/NTSR1/SLC4A10/OLFM1	11
CC	GO:0035578	azurophil granule lumen	8/486	91/19869	0.0017430342242792	0.0288271044784637	0.0256868201472724	RNASE2/ARG1/FABP5/RNASE3/RETN/GGH/ORM2/BPI	8
CC	GO:0044853	plasma membrane raft	9/486	113/19869	0.00183712440299162	0.0292579071587554	0.0260706932822202	PTCH1/CR1/MS4A4A/CD8A/CAVIN3/MS4A1/CD177/DLC1/KCNMA1	9
CC	GO:1904090	peptidase inhibitor complex	3/486	11/19869	0.00207290493968724	0.0318338972880541	0.0283660675957202	CSTA/CARD16/PLAU	3
CC	GO:0045121	membrane raft	17/486	326/19869	0.00292612933665991	0.0432721993502603	0.0385583367527411	AHNAK/LAMTOR5/KCNE1/PTCH1/CR1/MS4A4A/CARD11/CD8A/LCK/PLPP3/CAVIN3/NTSR1/MS4A1/EDNRB/CD177/DLC1/KCNMA1	17
CC	GO:0098857	membrane microdomain	17/486	327/19869	0.00301899065234374	0.0432721993502603	0.0385583367527411	AHNAK/LAMTOR5/KCNE1/PTCH1/CR1/MS4A4A/CARD11/CD8A/LCK/PLPP3/CAVIN3/NTSR1/MS4A1/EDNRB/CD177/DLC1/KCNMA1	17
CC	GO:1990907	beta-catenin-TCF complex	3/486	13/19869	0.00346452648748639	0.0480563351490047	0.0428213121033971	BCL9L/TCF7/LEF1	3
CC	GO:0043296	apical junction complex	10/486	151/19869	0.00407625994047488	0.0537849300112646	0.0479258617481036	CLDN9/NECTIN2/PLXDC1/SYNPO/SHROOM4/FZD5/TJP3/PDZD3/EPPK1/EPCAM	10
CC	GO:0005775	vacuolar lumen	11/486	176/19869	0.0041276806752831	0.0537849300112646	0.0479258617481036	RNASE2/ARG1/GYG1/FABP5/RNASE3/RETN/GGH/ORM2/TCN2/NSG2/BPI	11
CC	GO:0016323	basolateral plasma membrane	13/486	229/19869	0.00434753424752126	0.05498352136571	0.0489938843993108	SLC4A7/SLC38A1/SLC4A4/SLC51A/NAIP/SLC16A10/PLPP3/ERBB3/EPPK1/SLC4A10/EPCAM/HPGD/ATP2C2	13
CC	GO:0001772	immunological synapse	5/486	45/19869	0.00468219955647889	0.0575241659795978	0.0512577635656636	CARD11/CD3E/CD6/CD28/LCK	5
CC	GO:0005802	trans-Golgi network	14/486	262/19869	0.00535626375364935	0.0635355266707762	0.0566142759073746	RAB32/RAB30/FUT7/CA4/CLTCL1/ATP8B2/NMNAT2/PLPP3/NSG2/PLD4/GPER1/ATP9A/ATP2C2/HLA-DQA2	14
CC	GO:0045177	apical part of cell	20/486	435/19869	0.00546701043446214	0.0635355266707762	0.0566142759073746	SLC22A4/SLC4A7/SLC38A1/KCNE1/PTCH1/CA4/INSC/PRKG2/PLB1/MYO7A/SHROOM4/PDZD3/EDAR/ERBB3/IGFBP2/SLC4A10/ADGRG2/EPCAM/KL/KCNMA1	20
CC	GO:0101002	ficolin-1-rich granule	11/486	185/19869	0.00597814066322361	0.0676473811891092	0.0602782050253017	FCER1G/HK3/CR1/FCAR/CLEC4D/TNFAIP6/TRPM2/GYG1/MMP9/DSC1/SERPINB10	11
CC	GO:0045334	clathrin-coated endocytic vesicle	7/486	90/19869	0.00654894741208471	0.0722063432614467	0.0643405359783761	FCGR1A/IL7R/CD3G/CLTCL1/FCGR1BP/FZD5/HLA-DQA2	7
CC	GO:0030669	clathrin-coated endocytic vesicle membrane	6/486	72/19869	0.00831960246618072	0.0894357265114428	0.0796930341497312	FCGR1A/IL7R/CD3G/FCGR1BP/FZD5/HLA-DQA2	6
CC	GO:0044214	spanning component of plasma membrane	3/486	18/19869	0.00902818881216061	0.0946858826641235	0.0843712638671749	SLC4A4/CD6/ERBB3	3
CC	GO:0016324	apical plasma membrane	17/486	368/19869	0.00953705749579528	0.0976413029331421	0.0870047350493604	SLC22A4/SLC4A7/SLC38A1/KCNE1/CA4/PRKG2/PLB1/MYO7A/SHROOM4/PDZD3/ERBB3/IGFBP2/SLC4A10/ADGRG2/EPCAM/KL/KCNMA1	17
CC	GO:0030139	endocytic vesicle	16/486	343/19869	0.0107358115458414	0.107358115458414	0.0956630453533968	RAB24/RAB32/ANXA3/CLEC4E/FCGR1A/PTCH1/IL7R/CD3G/CLTCL1/PGLYRP1/FCGR1BP/FZD5/PLD4/HP/GNLY/HLA-DQA2	16
CC	GO:0031256	leading edge membrane	10/486	177/19869	0.0119910017970057	0.11718479028892	0.104419250098327	AIF1/SPTBN1/PLEKHA1/BMX/AMPH/KCNA2/PTPRK/PACSIN1/GPER1/DLC1	10
CC	GO:0030665	clathrin-coated vesicle membrane	8/486	132/19869	0.0159808054112425	0.152705473929651	0.136070483501574	FCGR1A/IL7R/CD3G/CLTCL1/FCGR1BP/FZD5/AP3B2/HLA-DQA2	8
CC	GO:0098862	cluster of actin-based cell projections	9/486	159/19869	0.0164990449979903	0.154230203242083	0.137429116230399	SLC4A7/CA4/RSPH9/LOXHD1/PLB1/MYO7A/PDZD3/SCART1/SLC28A3	9
CC	GO:0044295	axonal growth cone	3/486	23/19869	0.0179068089021503	0.160415163081763	0.142940316675059	PTCH1/GPM6A/OLFM1	3
CC	GO:0071682	endocytic vesicle lumen	3/486	23/19869	0.0179068089021503	0.160415163081763	0.142940316675059	PGLYRP1/HP/GNLY	3
CC	GO:0044304	main axon	5/486	63/19869	0.0188691174758829	0.165586132951626	0.147547986277581	SPTBN1/SCN1B/KCNA2/TUBB4A/NRCAM	5
CC	GO:0031233	intrinsic component of external side of plasma membrane	3/486	24/19869	0.0201010725939191	0.172869224307704	0.15403769314077	CA4/ADAM9/FOLR3	3
CC	GO:0030666	endocytic vesicle membrane	10/486	194/19869	0.0214025047330261	0.180452490886299	0.160794875600031	RAB32/ANXA3/CLEC4E/FCGR1A/PTCH1/IL7R/CD3G/FCGR1BP/FZD5/HLA-DQA2	10
CC	GO:0089717	spanning component of membrane	3/486	25/19869	0.0224365544107283	0.185533046088714	0.165321979868524	SLC4A4/CD6/ERBB3	3
CC	GO:0005952	cAMP-dependent protein kinase complex	2/486	10/19869	0.0235927450352876	0.187868154910623	0.167402713310812	PRKACB/PRKY	2
CC	GO:0099243	extrinsic component of synaptic membrane	2/486	10/19869	0.0235927450352876	0.187868154910623	0.167402713310812	CNKSR2/FARP1	2
CC	GO:0005746	mitochondrial respirasome	6/486	94/19869	0.0278213590237301	0.217512443276435	0.193817697313641	NDUFA1/ND5/NDUFB3/UQCRHL/RAB5IF/CYTB	6
CC	GO:0098791	Golgi apparatus subcompartment	16/486	387/19869	0.0294638945548428	0.226240618903257	0.201595068006819	RAB32/RAB30/ST3GAL4/ST6GAL1/FUT7/CA4/CLTCL1/ATP8B2/NMNAT2/PLPP3/NSG2/PLD4/GPER1/ATP9A/ATP2C2/HLA-DQA2	16
CC	GO:0031252	cell leading edge	17/486	421/19869	0.0307890009066032	0.23226790157613	0.206965767867102	AIF1/SPTBN1/PLEKHA1/ABLIM1/BMX/SAMSN1/PHLDB2/EVL/KLHL2/AMPH/KCNA2/PTPRK/PACSIN1/MYO10/GPER1/CD177/DLC1	17
CC	GO:0005923	bicellular tight junction	7/486	127/19869	0.0366692311556077	0.271858093050195	0.242243196744849	CLDN9/PLXDC1/SYNPO/FZD5/TJP3/EPPK1/EPCAM	7
CC	GO:0070469	respirasome	6/486	101/19869	0.0376493010815178	0.272878118694251	0.243152105764278	NDUFA1/ND5/NDUFB3/UQCRHL/RAB5IF/CYTB	6
CC	GO:0098636	protein complex involved in cell adhesion	4/486	52/19869	0.0380760165619885	0.272878118694251	0.243152105764278	ITGA4/PLAU/CD28/ITGA7	4
CC	GO:0070160	tight junction	7/486	132/19869	0.0436954679020305	0.300614716790676	0.267867213982389	CLDN9/PLXDC1/SYNPO/FZD5/TJP3/EPPK1/EPCAM	7
CC	GO:0031253	cell projection membrane	14/486	344/19869	0.0445028148448768	0.300614716790676	0.267867213982389	AIF1/SPTBN1/PLEKHA1/PTCH1/CA4/BMX/PLB1/KCNA2/S100P/PACSIN1/MYO10/GPER1/SLC28A3/DLC1	14
CC	GO:0005750	mitochondrial respiratory chain complex III	2/486	14/19869	0.0447426555223331	0.300614716790676	0.267867213982389	UQCRHL/CYTB	2
CC	GO:0045275	respiratory chain complex III	2/486	14/19869	0.0447426555223331	0.300614716790676	0.267867213982389	UQCRHL/CYTB	2
CC	GO:0097228	sperm principal piece	3/486	33/19869	0.0461575989558579	0.305350270015675	0.272086899108215	NME8/SLC22A14/EFCAB2	3
CC	GO:0098858	actin-based cell projection	10/486	223/19869	0.04827029342853	0.314488275367695	0.280229454672806	SLC4A7/SPN/ARL4C/LOXHD1/FGF13/S100P/MYO7A/MYO10/FARP1/GPM6A	10
MF	GO:0140375	immune receptor activity	17/458	148/18432	1.66774405775131e-07	0.000117075632854142	0.000107086723708242	FCER1G/FCGR1A/LILRA5/IL7R/IL1R1/CR1/C3AR1/IL18RAP/LILRA6/IL1R2/FCGR1BP/IL2RB/CCR7/CXCR3/IL18R1/LILRB5/HLA-DQA2	17
MF	GO:0050786	RAGE receptor binding	4/458	10/18432	7.01556989723795e-05	0.0246246503393052	0.0225236717753429	S100A8/HMGB2/S100A12/S100A9	4
MF	GO:0019865	immunoglobulin binding	5/458	24/18432	0.000266499723896729	0.0556972442437761	0.0509451476813666	FCER1G/FCGR1A/FCAR/FCGR1BP/MS4A1	5
MF	GO:0031406	carboxylic acid binding	13/458	171/18432	0.000356004934623502	0.0556972442437761	0.0509451476813666	S100A8/P4HA2/S100A9/OXER1/PPARG/FABP5/FOLR3/ACOX2/SIGLEC11/SLC1A3/AKR1C1/MTHFS/SIGLEC8	13
MF	GO:0036041	long-chain fatty acid binding	4/458	15/18432	0.000413078646167013	0.0556972442437761	0.0509451476813666	S100A8/S100A9/OXER1/PPARG	4
MF	GO:0038187	pattern recognition receptor activity	5/458	27/18432	0.000476044822596377	0.0556972442437761	0.0509451476813666	LY96/CLEC4E/CLEC4D/PGLYRP1/CLEC6A	5
MF	GO:0015026	coreceptor activity	6/458	48/18432	0.00115487883924306	0.0649649552873061	0.059422136340166	LY96/ITGA4/TGFBR3/CD8A/CD28/NECTIN2	6
MF	GO:0061135	endopeptidase regulator activity	13/458	194/18432	0.00116379894308753	0.0649649552873061	0.059422136340166	CSTA/CARD16/SLPI/NOL3/NLRC4/SPOCK2/NAIP/CST7/SERPINB2/SPINK8/SERPINB10/COL4A3/PI3	13
MF	GO:0005504	fatty acid binding	6/458	49/18432	0.00128886603966549	0.0649649552873061	0.059422136340166	S100A8/S100A9/OXER1/PPARG/FABP5/ACOX2	6
MF	GO:0004690	cyclic nucleotide-dependent protein kinase activity	3/458	10/18432	0.00160572461161619	0.0649649552873061	0.059422136340166	PRKACB/PRKG2/PRKY	3
MF	GO:0004955	prostaglandin receptor activity	3/458	10/18432	0.00160572461161619	0.0649649552873061	0.059422136340166	PPARG/PTGFR/HPGD	3
MF	GO:0042608	T cell receptor binding	3/458	10/18432	0.00160572461161619	0.0649649552873061	0.059422136340166	CD3G/CD3E/LCK	3
MF	GO:0043295	glutathione binding	3/458	10/18432	0.00160572461161619	0.0649649552873061	0.059422136340166	GSTM3/PTGES/GSTM1	3
MF	GO:0004866	endopeptidase inhibitor activity	12/458	180/18432	0.00185617492787728	0.0649649552873061	0.059422136340166	CSTA/CARD16/SLPI/NOL3/SPOCK2/NAIP/CST7/SERPINB2/SPINK8/SERPINB10/COL4A3/PI3	12
MF	GO:0004222	metalloendopeptidase activity	9/458	112/18432	0.00191680448861326	0.0649649552873061	0.059422136340166	ADAM9/ADAM22/MMP9/TRABD2A/ADAMTS2/ADAMTS6/MMP19/ADAMTS3/MMP8	9
MF	GO:0015106	bicarbonate transmembrane transporter activity	4/458	22/18432	0.00192885268386667	0.0649649552873061	0.059422136340166	SLC4A7/SLC26A8/SLC4A4/SLC4A10	4
MF	GO:0061134	peptidase regulator activity	14/458	232/18432	0.00206730343753393	0.0649649552873061	0.059422136340166	CSTA/CARD16/SLPI/NOL3/NLRC4/SPOCK2/NAIP/CST7/SERPINB2/SPINK8/SERPINB10/COL4A3/PI3/PCOLCE2	14
MF	GO:0001530	lipopolysaccharide binding	5/458	37/18432	0.00209658723378607	0.0649649552873061	0.059422136340166	LY96/CAMP/CD6/RNASE3/BPI	5
MF	GO:0004954	prostanoid receptor activity	3/458	11/18432	0.00216734047824585	0.0649649552873061	0.059422136340166	PPARG/PTGFR/HPGD	3
MF	GO:0019864	IgG binding	3/458	11/18432	0.00216734047824585	0.0649649552873061	0.059422136340166	FCER1G/FCGR1A/FCGR1BP	3
MF	GO:1900750	oligopeptide binding	3/458	11/18432	0.00216734047824585	0.0649649552873061	0.059422136340166	GSTM3/PTGES/GSTM1	3
MF	GO:0043177	organic acid binding	10/458	137/18432	0.00225217351400573	0.0649649552873061	0.059422136340166	S100A8/P4HA2/S100A9/OXER1/PPARG/DDAH2/FABP5/FOLR3/SLC1A3/MTHFS	10
MF	GO:0043274	phospholipase binding	4/458	23/18432	0.00228959114877933	0.0649649552873061	0.059422136340166	LMNB1/TESPA1/LCK/CLEC6A	4
MF	GO:0072341	modified amino acid binding	8/458	94/18432	0.00235626899791725	0.0649649552873061	0.059422136340166	SYTL2/ANXA9/OSBPL10/FOLR3/MTHFS/GSTM3/PTGES/GSTM1	8
MF	GO:0002020	protease binding	10/458	139/18432	0.00250463578736547	0.0649649552873061	0.059422136340166	CSTA/CARD16/NOL3/NLRC4/IL1R1/ANXA9/CD28/PDZD3/CD177/ATP9A	10
MF	GO:0030414	peptidase inhibitor activity	12/458	187/18432	0.00254972275733339	0.0649649552873061	0.059422136340166	CSTA/CARD16/SLPI/NOL3/SPOCK2/NAIP/CST7/SERPINB2/SPINK8/SERPINB10/COL4A3/PI3	12
MF	GO:0015370	solute:sodium symporter activity	7/458	76/18432	0.00279157259186335	0.0649649552873061	0.059422136340166	SLC4A7/SLC38A1/SLC5A9/SLC4A4/SLC1A3/SLC4A10/SLC28A3	7
MF	GO:0016655	oxidoreductase activity, acting on NAD(P)H, quinone or similar compound as acceptor	6/458	57/18432	0.00283180136232753	0.0649649552873061	0.059422136340166	NDUFA1/ND5/NDUFB3/NQO2/TP53I3/AKR1C1	6
MF	GO:0032396	inhibitory MHC class I receptor activity	3/458	12/18432	0.00283680526335557	0.0649649552873061	0.059422136340166	LILRA5/LILRA6/LILRB5	3
MF	GO:0035325	Toll-like receptor binding	3/458	12/18432	0.00283680526335557	0.0649649552873061	0.059422136340166	S100A8/LY96/S100A9	3
MF	GO:0004896	cytokine receptor activity	8/458	97/18432	0.00286882281183261	0.0649649552873061	0.059422136340166	IL7R/IL1R1/IL18RAP/IL1R2/IL2RB/CCR7/CXCR3/IL18R1	8
MF	GO:0046873	metal ion transmembrane transporter activity	21/458	436/18432	0.00312274455787217	0.0685052087383206	0.062660334878356	SLC4A7/SLC38A1/KCNE1/CACNA1E/SLC5A9/SCN1B/ANXA9/SLC4A4/TRPM2/KCND1/CACNA2D2/KCNA2/TRPC1/SLC1A3/SLC4A10/SLC28A3/GPM6A/SCN9A/KCNH8/ATP2C2/KCNMA1	21
MF	GO:0030020	extracellular matrix structural constituent conferring tensile strength	5/458	41/18432	0.00332359862165926	0.0707020070425698	0.0646697020482345	COL9A3/COL4A3/COL4A4/COL19A1/COL17A1	5
MF	GO:0089720	caspase binding	3/458	13/18432	0.00362031893530971	0.0731103486780233	0.0668725636431163	CARD16/NOL3/NLRC4	3
MF	GO:0004364	glutathione transferase activity	4/458	26/18432	0.0036451028543174	0.0731103486780233	0.0668725636431163	MGST1/GSTM3/PTGES/GSTM1	4
MF	GO:0033293	monocarboxylic acid binding	7/458	81/18432	0.0039954788996886	0.0779118385439277	0.0712643897312879	S100A8/S100A9/OXER1/PPARG/FABP5/ACOX2/AKR1C1	7
MF	GO:0004953	icosanoid receptor activity	3/458	15/18432	0.00555099985513173	0.101319857657085	0.0926752334245346	PPARG/PTGFR/HPGD	3
MF	GO:0015081	sodium ion transmembrane transporter activity	10/458	156/18432	0.00569069802267668	0.101319857657085	0.0926752334245346	SLC4A7/SLC38A1/SLC5A9/SCN1B/SLC4A4/TRPM2/SLC1A3/SLC4A10/SLC28A3/SCN9A	10
MF	GO:0019838	growth factor binding	9/458	132/18432	0.00574608376480597	0.101319857657085	0.0926752334245346	TGFBR3/IL1R1/IL1R2/IL2RB/ACVR1C/HTRA1/ERBB3/IGFBP2/KL	9
MF	GO:0008013	beta-catenin binding	7/458	87/18432	0.00591754154407479	0.101319857657085	0.0926752334245346	BCL9L/RORA/TCF7/LEF1/GRIP1/AXIN2/PTPRK	7
MF	GO:0016651	oxidoreductase activity, acting on NAD(P)H	7/458	87/18432	0.00591754154407479	0.101319857657085	0.0926752334245346	NDUFA1/ND5/NDUFB3/NQO2/TP53I3/AKR1C1/CYB5R2	7
MF	GO:0003953	NAD+ nucleosidase activity	3/458	16/18432	0.00670738138501538	0.1070132211882	0.0978828383937651	IL1R1/IL18RAP/IL18R1	3
MF	GO:0050135	NAD(P)+ nucleosidase activity	3/458	16/18432	0.00670738138501538	0.1070132211882	0.0978828383937651	IL1R1/IL18RAP/IL18R1	3
MF	GO:0061809	NAD+ nucleotidase, cyclic ADP-ribose generating	3/458	16/18432	0.00670738138501538	0.1070132211882	0.0978828383937651	IL1R1/IL18RAP/IL18R1	3
MF	GO:0032393	MHC class I receptor activity	3/458	17/18432	0.00799630832173129	0.124742409819008	0.114099370204821	LILRA5/LILRA6/LILRB5	3
MF	GO:0019955	cytokine binding	9/458	144/18432	0.00994864493677711	0.151824972730816	0.138871245112907	ITGA4/TGFBR3/IL1R1/IL1R2/IL2RB/CCR7/NOG/CXCR3/IL18R1	9
MF	GO:0005452	solute:inorganic anion antiporter activity	3/458	19/18432	0.0109841721801493	0.164061465329038	0.150063718474604	SLC4A7/SLC4A4/SLC4A10	3
MF	GO:0009055	electron transfer activity	8/458	122/18432	0.0112219006155134	0.164120296501883	0.150117530163665	NDUFA1/ND5/NDUFB3/P4HA2/CYTB/NQO2/ASPH/CYP19A1	8
MF	GO:0004869	cysteine-type endopeptidase inhibitor activity	5/458	56/18432	0.0125218441661115	0.179394583767557	0.164088613132718	CSTA/CARD16/NOL3/NAIP/CST7	5
MF	GO:0005496	steroid binding	7/458	101/18432	0.0129888470767073	0.18236341295697	0.166804141406135	NR3C2/RORA/PTCH1/PAQR6/OSBPL10/GPER1/KL	7
MF	GO:0008373	sialyltransferase activity	3/458	21/18432	0.0145345177829474	0.19621599006979	0.179474814728703	ST3GAL4/ST6GAL1/ST6GALNAC3	3
MF	GO:0019200	carbohydrate kinase activity	3/458	21/18432	0.0145345177829474	0.19621599006979	0.179474814728703	HK3/PFKFB3/PFKFB2	3
MF	GO:0048306	calcium-dependent protein binding	6/458	81/18432	0.0154367739690255	0.204464440118036	0.187019505880944	S100A8/ANXA3/S100A12/S100A9/S100P/CD177	6
MF	GO:0030165	PDZ domain binding	6/458	82/18432	0.016317786076982	0.207151248954527	0.189477075816856	SLC22A4/PLEKHA1/TGFBR3/TMEM88/NKD1/ARHGAP29	6
MF	GO:0038024	cargo receptor activity	6/458	82/18432	0.016317786076982	0.207151248954527	0.189477075816856	CD5/ASGR2/ASGR1/CD6/LYVE1/SCART1	6
MF	GO:0005537	mannose binding	3/458	22/18432	0.0165248859564865	0.207151248954527	0.189477075816856	CLEC4A/CLEC4D/CLEC6A	3
MF	GO:0008237	metallopeptidase activity	10/458	184/18432	0.0169389056659301	0.208615996096192	0.19081685053033	ADAM9/ADAM22/MMP9/TRABD2A/ADAMTS2/ADAMTS6/MMP19/CPE/ADAMTS3/MMP8	10
MF	GO:0015294	solute:cation symporter activity	7/458	109/18432	0.0190450536021947	0.230510821185184	0.210843606122301	SLC4A7/SLC38A1/SLC5A9/SLC4A4/SLC1A3/SLC4A10/SLC28A3	7
MF	GO:0004857	enzyme inhibitor activity	17/458	395/18432	0.0205358714256082	0.244342063402999	0.223494764846048	CSTA/CARD16/SLPI/ANXA3/NOL3/SPOCK2/TRIB2/ANXA9/NAIP/CST7/SOCS3/SERPINB2/PDZD3/SPINK8/SERPINB10/COL4A3/PI3	17
MF	GO:0003707	nuclear steroid receptor activity	3/458	24/18432	0.0209410331410549	0.245010087750343	0.224105793263921	NR3C2/NR2E1/GPER1	3
MF	GO:0005384	manganese ion transmembrane transporter activity	2/458	10/18432	0.0242945129779577	0.270710287468671	0.247613248396895	TRPM2/ATP2C2	2
MF	GO:0019203	carbohydrate phosphatase activity	2/458	10/18432	0.0242945129779577	0.270710287468671	0.247613248396895	PFKFB3/PFKFB2	2
MF	GO:0050308	sugar-phosphatase activity	2/458	10/18432	0.0242945129779577	0.270710287468671	0.247613248396895	PFKFB3/PFKFB2	2
MF	GO:0003955	NAD(P)H dehydrogenase (quinone) activity	4/458	45/18432	0.0251402010196478	0.275756579934262	0.252228990493177	NDUFA1/ND5/NDUFB3/NQO2	4
MF	GO:0004806	triglyceride lipase activity	3/458	26/18432	0.0259402513041434	0.280154714084748	0.256251875231214	PNPLA1/LIPN/PLB1	3
MF	GO:0051213	dioxygenase activity	6/458	93/18432	0.0283783522282471	0.29719691334031	0.27184003169529	P4HA2/ASPH/HPD/ALOX15/UTY/KDM5D	6
MF	GO:0015293	symporter activity	8/458	145/18432	0.0285617258283394	0.29719691334031	0.27184003169529	SLC22A4/SLC4A7/SLC38A1/SLC5A9/SLC4A4/SLC1A3/SLC4A10/SLC28A3	8
MF	GO:0001851	complement component C3b binding	2/458	11/18432	0.0292116624223381	0.29719691334031	0.27184003169529	CR1/VSIG4	2
MF	GO:0016813	hydrolase activity, acting on carbon-nitrogen (but not peptide) bonds, in linear amidines	2/458	11/18432	0.0292116624223381	0.29719691334031	0.27184003169529	ARG1/DDAH2	2
MF	GO:0043236	laminin binding	3/458	28/18432	0.0315211247312138	0.316111850875887	0.289141144150983	ADAM9/ITGA7/NTN4	3
MF	GO:0048029	monosaccharide binding	5/458	72/18432	0.0333453342620207	0.32969612185829	0.301566403259194	CLEC4A/P4HA2/HK3/CLEC4D/CLEC6A	5
MF	GO:0004875	complement receptor activity	2/458	12/18432	0.0344866338541346	0.336244680077813	0.307556237588043	CR1/C3AR1	2
MF	GO:0016757	glycosyltransferase activity	12/458	267/18432	0.0354427064608856	0.340832601856736	0.311752717247876	ST3GAL4/UPP1/ST6GAL1/GCNT4/FUT7/GYG1/PARP15/DPY19L2P2/GALNT14/ST6GALNAC3/B3GALT2/TMTC1	12
MF	GO:0017147	Wnt-protein binding	3/458	30/18432	0.0376777473145368	0.341036964904941	0.311939644012617	APCDD1/TRABD2A/FZD5	3
MF	GO:0004879	nuclear receptor activity	4/458	52/18432	0.0399546641839676	0.341036964904941	0.311939644012617	NR3C2/RORA/PPARG/NR2E1	4
MF	GO:0030159	signaling receptor complex adaptor activity	4/458	52/18432	0.0399546641839676	0.341036964904941	0.311939644012617	GRB10/CD3G/CD3E/GRIP1	4
MF	GO:0098531	ligand-activated transcription factor activity	4/458	52/18432	0.0399546641839676	0.341036964904941	0.311939644012617	NR3C2/RORA/PPARG/NR2E1	4
MF	GO:0004859	phospholipase inhibitor activity	2/458	13/18432	0.0400986911121028	0.341036964904941	0.311939644012617	ANXA3/ANXA9	2
MF	GO:0005542	folic acid binding	2/458	13/18432	0.0400986911121028	0.341036964904941	0.311939644012617	FOLR3/MTHFS	2
MF	GO:0008253	5'-nucleotidase activity	2/458	13/18432	0.0400986911121028	0.341036964904941	0.311939644012617	NT5DC4/NT5E	2
MF	GO:0039706	co-receptor binding	2/458	13/18432	0.0400986911121028	0.341036964904941	0.311939644012617	DKK3/BMP2	2
MF	GO:0045295	gamma-catenin binding	2/458	13/18432	0.0400986911121028	0.341036964904941	0.311939644012617	LEF1/PTPRK	2
MF	GO:0016810	hydrolase activity, acting on carbon-nitrogen (but not peptide) bonds	7/458	128/18432	0.0407647118795835	0.341036964904941	0.311939644012617	UPB1/ARG1/DDAH2/VNN1/PGLYRP1/OPLAH/APOBEC3B	7
MF	GO:0140323	solute:anion antiporter activity	3/458	31/18432	0.0409690395247589	0.341036964904941	0.311939644012617	SLC4A7/SLC4A4/SLC4A10	3
MF	GO:0005178	integrin binding	8/458	156/18432	0.0412936495967521	0.341036964904941	0.311939644012617	ITGA4/ADAM9/CD40LG/ADAM22/ITGA7/PLPP3/COL4A3/CD177	8
MF	GO:0030246	carbohydrate binding	12/458	275/18432	0.0427918481776814	0.349300900241074	0.319498499245847	CLEC4A/P4HA2/CLEC4E/HK3/ASGR2/CLEC4D/ASGR1/GALNT14/SIGLEC11/CLEC5A/CLEC6A/SIGLEC8	12
MF	GO:0016298	lipase activity	7/458	130/18432	0.0437184198233435	0.352762422022841	0.32266468351167	PLBD1/PNPLA1/LIPN/CES1/CCL5/ABHD12B/PLB1	7
MF	GO:0046332	SMAD binding	5/458	78/18432	0.0446887693910283	0.35649450127843	0.326078341250326	TGFBR3/PPARG/AXIN2/BMP2/USP9Y	5
MF	GO:0016004	phospholipase activator activity	2/458	14/18432	0.0460279036952301	0.359017648822795	0.328386213498133	LCK/CCL5	2
MF	GO:0042043	neurexin family protein binding	2/458	14/18432	0.0460279036952301	0.359017648822795	0.328386213498133	SYTL2/CPE	2
MF	GO:0019956	chemokine binding	3/458	33/18432	0.0479698487971967	0.368478895472955	0.337040225278906	ITGA4/CCR7/CXCR3	3
MF	GO:0003779	actin binding	17/458	439/18432	0.0482906814579941	0.368478895472955	0.337040225278906	AIF1/SPTBN1/MYBPC3/ABLIM1/MSRB2/KLHL3/TNNI2/EVL/KLHL2/HOOK1/MYO7A/SYNPO/SHROOM4/MYO10/DAAM2/KCNMA1/TMSB4Y	17
