# Supplementary material for: Identification and analysis of chemokine-related and NETosis-related genes in acute pancreatitis to develop a predictive model
Source: Front Genet. 2024 May 9;15:1389936. doi: 10.3389/fgene.2024.1389936 (PMC11112067; doi:10.3389/fgene.2024.1389936)
Supplement: Supplementary file 1 [file DataSheet1.ZIP › supplementary materials/Supplementary materials 3_chemokine-related genes.csv]

Gene Symbol	Description	Category	Gifts	GC Id	Relevance score	GeneCards Link
CCR7	C-C Motif Chemokine Receptor 7	Protein Coding	51	GC17M051716	2.684078932	https://www.genecards.org/cgi-bin/carddisp.pl?gene=CCR7
CXCL12	C-X-C Motif Chemokine Ligand 12	Protein Coding	51	GC10M044370	2.684078932	https://www.genecards.org/cgi-bin/carddisp.pl?gene=CXCL12
CCL21	C-C Motif Chemokine Ligand 21	Protein Coding	48	GC09M034709	2.684078932	https://www.genecards.org/cgi-bin/carddisp.pl?gene=CCL21
CCR1	C-C Motif Chemokine Receptor 1	Protein Coding	52	GC03M046218	2.612837791	https://www.genecards.org/cgi-bin/carddisp.pl?gene=CCR1
CCR2	C-C Motif Chemokine Receptor 2	Protein Coding	52	GC03P047614	2.612837791	https://www.genecards.org/cgi-bin/carddisp.pl?gene=CCR2
CCL4	C-C Motif Chemokine Ligand 4	Protein Coding	47	GC17P036103	2.612837791	https://www.genecards.org/cgi-bin/carddisp.pl?gene=CCL4
CCR5	C-C Motif Chemokine Receptor 5	Protein Coding	53	GC03P047615	2.510597706	https://www.genecards.org/cgi-bin/carddisp.pl?gene=CCR5
CCL5	C-C Motif Chemokine Ligand 5	Protein Coding	51	GC17M035871	2.499545574	https://www.genecards.org/cgi-bin/carddisp.pl?gene=CCL5
CXCL6	C-X-C Motif Chemokine Ligand 6	Protein Coding	46	GC04P073837	2.38645649	https://www.genecards.org/cgi-bin/carddisp.pl?gene=CXCL6
CXCR4	C-X-C Motif Chemokine Receptor 4	Protein Coding	59	GC02M136114	2.259057045	https://www.genecards.org/cgi-bin/carddisp.pl?gene=CXCR4
CXCR2	C-X-C Motif Chemokine Receptor 2	Protein Coding	57	GC02P218125	2.259057045	https://www.genecards.org/cgi-bin/carddisp.pl?gene=CXCR2
CCL11	C-C Motif Chemokine Ligand 11	Protein Coding	52	GC17P034285	2.259057045	https://www.genecards.org/cgi-bin/carddisp.pl?gene=CCL11
CCR3	C-C Motif Chemokine Receptor 3	Protein Coding	52	GC03P047610	2.259057045	https://www.genecards.org/cgi-bin/carddisp.pl?gene=CCR3
CX3CL1	C-X3-C Motif Chemokine Ligand 1	Protein Coding	52	GC16P057372	2.259057045	https://www.genecards.org/cgi-bin/carddisp.pl?gene=CX3CL1
CCR4	C-C Motif Chemokine Receptor 4	Protein Coding	51	GC03P032951	2.259057045	https://www.genecards.org/cgi-bin/carddisp.pl?gene=CCR4
CCR6	C-C Motif Chemokine Receptor 6	Protein Coding	51	GC06P167111	2.259057045	https://www.genecards.org/cgi-bin/carddisp.pl?gene=CCR6
CXCL10	C-X-C Motif Chemokine Ligand 10	Protein Coding	51	GC04M076021	2.259057045	https://www.genecards.org/cgi-bin/carddisp.pl?gene=CXCL10
CXCR3	C-X-C Motif Chemokine Receptor 3	Protein Coding	51	GC0XM071615	2.259057045	https://www.genecards.org/cgi-bin/carddisp.pl?gene=CXCR3
CCL7	C-C Motif Chemokine Ligand 7	Protein Coding	50	GC17P034270	2.259057045	https://www.genecards.org/cgi-bin/carddisp.pl?gene=CCL7
CX3CR1	C-X3-C Motif Chemokine Receptor 1	Protein Coding	50	GC03M039279	2.259057045	https://www.genecards.org/cgi-bin/carddisp.pl?gene=CX3CR1
CCL20	C-C Motif Chemokine Ligand 20	Protein Coding	49	GC02P227846	2.259057045	https://www.genecards.org/cgi-bin/carddisp.pl?gene=CCL20
CCR8	C-C Motif Chemokine Receptor 8	Protein Coding	48	GC03P039983	2.259057045	https://www.genecards.org/cgi-bin/carddisp.pl?gene=CCR8
CXCL11	C-X-C Motif Chemokine Ligand 11	Protein Coding	48	GC04M076033	2.259057045	https://www.genecards.org/cgi-bin/carddisp.pl?gene=CXCL11
CXCR5	C-X-C Motif Chemokine Receptor 5	Protein Coding	48	GC11P118928	2.259057045	https://www.genecards.org/cgi-bin/carddisp.pl?gene=CXCR5
CCL17	C-C Motif Chemokine Ligand 17	Protein Coding	47	GC16P057416	2.259057045	https://www.genecards.org/cgi-bin/carddisp.pl?gene=CCL17
CCR9	C-C Motif Chemokine Receptor 9	Protein Coding	47	GC03P047602	2.259057045	https://www.genecards.org/cgi-bin/carddisp.pl?gene=CCR9
CXCL13	C-X-C Motif Chemokine Ligand 13	Protein Coding	47	GC04P077511	2.259057045	https://www.genecards.org/cgi-bin/carddisp.pl?gene=CXCL13
CXCL5	C-X-C Motif Chemokine Ligand 5	Protein Coding	47	GC04M073995	2.259057045	https://www.genecards.org/cgi-bin/carddisp.pl?gene=CXCL5
CXCL9	C-X-C Motif Chemokine Ligand 9	Protein Coding	47	GC04M076001	2.259057045	https://www.genecards.org/cgi-bin/carddisp.pl?gene=CXCL9
CXCR6	C-X-C Motif Chemokine Receptor 6	Protein Coding	47	GC03P047605	2.259057045	https://www.genecards.org/cgi-bin/carddisp.pl?gene=CXCR6
PF4	Platelet Factor 4	Protein Coding	47	GC04M073980	2.259057045	https://www.genecards.org/cgi-bin/carddisp.pl?gene=PF4
CCL19	C-C Motif Chemokine Ligand 19	Protein Coding	46	GC09M034711	2.259057045	https://www.genecards.org/cgi-bin/carddisp.pl?gene=CCL19
CCL3	C-C Motif Chemokine Ligand 3	Protein Coding	46	GC17M036088	2.259057045	https://www.genecards.org/cgi-bin/carddisp.pl?gene=CCL3
CCL1	C-C Motif Chemokine Ligand 1	Protein Coding	45	GC17M051361	2.259057045	https://www.genecards.org/cgi-bin/carddisp.pl?gene=CCL1
CXCL3	C-X-C Motif Chemokine Ligand 3	Protein Coding	45	GC04M074036	2.259057045	https://www.genecards.org/cgi-bin/carddisp.pl?gene=CXCL3
CCL22	C-C Motif Chemokine Ligand 22	Protein Coding	44	GC16P057359	2.259057045	https://www.genecards.org/cgi-bin/carddisp.pl?gene=CCL22
CCL25	C-C Motif Chemokine Ligand 25	Protein Coding	44	GC19P008052	2.259057045	https://www.genecards.org/cgi-bin/carddisp.pl?gene=CCL25
XCL1	X-C Motif Chemokine Ligand 1	Protein Coding	44	GC01P168576	2.259057045	https://www.genecards.org/cgi-bin/carddisp.pl?gene=XCL1
XCR1	X-C Motif Chemokine Receptor 1	Protein Coding	44	GC03M046016	2.259057045	https://www.genecards.org/cgi-bin/carddisp.pl?gene=XCR1
CCR10	C-C Motif Chemokine Receptor 10	Protein Coding	42	GC17M042678	2.259057045	https://www.genecards.org/cgi-bin/carddisp.pl?gene=CCR10
CCL2	C-C Motif Chemokine Ligand 2	Protein Coding	56	GC17P034255	2.14596796	https://www.genecards.org/cgi-bin/carddisp.pl?gene=CCL2
CXCL1	C-X-C Motif Chemokine Ligand 1	Protein Coding	50	GC04P073869	2.14596796	https://www.genecards.org/cgi-bin/carddisp.pl?gene=CXCL1
CXCL8	C-X-C Motif Chemokine Ligand 8	Protein Coding	50	GC04P073740	2.14596796	https://www.genecards.org/cgi-bin/carddisp.pl?gene=CXCL8
CXCR1	C-X-C Motif Chemokine Receptor 1	Protein Coding	50	GC02M218162	2.14596796	https://www.genecards.org/cgi-bin/carddisp.pl?gene=CXCR1
PPBP	Pro-Platelet Basic Protein	Protein Coding	49	GC04M073986	2.14596796	https://www.genecards.org/cgi-bin/carddisp.pl?gene=PPBP
CCRL2	C-C Motif Chemokine Receptor Like 2	Protein Coding	46	GC03P046407	2.14596796	https://www.genecards.org/cgi-bin/carddisp.pl?gene=CCRL2
CXCL2	C-X-C Motif Chemokine Ligand 2	Protein Coding	46	GC04M074097	2.14596796	https://www.genecards.org/cgi-bin/carddisp.pl?gene=CXCL2
CCL13	C-C Motif Chemokine Ligand 13	Protein Coding	43	GC17P034356	2.14596796	https://www.genecards.org/cgi-bin/carddisp.pl?gene=CCL13
CCL16	C-C Motif Chemokine Ligand 16	Protein Coding	43	GC17M035976	2.14596796	https://www.genecards.org/cgi-bin/carddisp.pl?gene=CCL16
XCL2	X-C Motif Chemokine Ligand 2	Protein Coding	38	GC01M168510	2.14596796	https://www.genecards.org/cgi-bin/carddisp.pl?gene=XCL2
CCL3L1	C-C Motif Chemokine Ligand 3 Like 1	Protein Coding	32	GC17Mj00250	2.14596796	https://www.genecards.org/cgi-bin/carddisp.pl?gene=CCL3L1
CCL23	C-C Motif Chemokine Ligand 23	Protein Coding	41	GC17M036013	2.105834484	https://www.genecards.org/cgi-bin/carddisp.pl?gene=CCL23
ACKR3	Atypical Chemokine Receptor 3	Protein Coding	49	GC02P236537	2.017606497	https://www.genecards.org/cgi-bin/carddisp.pl?gene=ACKR3
ACKR2	Atypical Chemokine Receptor 2	Protein Coding	47	GC03P042804	2.017606497	https://www.genecards.org/cgi-bin/carddisp.pl?gene=ACKR2
CCL24	C-C Motif Chemokine Ligand 24	Protein Coding	44	GC07M077207	2.017606497	https://www.genecards.org/cgi-bin/carddisp.pl?gene=CCL24
CCL26	C-C Motif Chemokine Ligand 26	Protein Coding	44	GC07M075769	2.017606497	https://www.genecards.org/cgi-bin/carddisp.pl?gene=CCL26
ACKR4	Atypical Chemokine Receptor 4	Protein Coding	42	GC03P132597	2.017606497	https://www.genecards.org/cgi-bin/carddisp.pl?gene=ACKR4
CCL15	C-C Motif Chemokine Ligand 15	Protein Coding	42	GC17M035996	2.017606497	https://www.genecards.org/cgi-bin/carddisp.pl?gene=CCL15
CCL4L1	C-C Motif Chemokine Ligand 4 Like 1	Protein Coding	28	GC17Pj00267	2.017606497	https://www.genecards.org/cgi-bin/carddisp.pl?gene=CCL4L1
ACKR1	Atypical Chemokine Receptor 1 (Duffy Blood Group)	Protein Coding	48	GC01P159203	1.907404542	https://www.genecards.org/cgi-bin/carddisp.pl?gene=ACKR1
CCL8	C-C Motif Chemokine Ligand 8	Protein Coding	46	GC17P034319	1.865345836	https://www.genecards.org/cgi-bin/carddisp.pl?gene=CCL8
CCL14	C-C Motif Chemokine Ligand 14	Protein Coding	42	GC17M051428	1.865345836	https://www.genecards.org/cgi-bin/carddisp.pl?gene=CCL14
CCL18	C-C Motif Chemokine Ligand 18	Protein Coding	42	GC17P036064	1.865345836	https://www.genecards.org/cgi-bin/carddisp.pl?gene=CCL18
CCL3L3	C-C Motif Chemokine Ligand 3 Like 3	Protein Coding	34	GC17M036194	1.865345836	https://www.genecards.org/cgi-bin/carddisp.pl?gene=CCL3L3
CCL28	C-C Motif Chemokine Ligand 28	Protein Coding	47	GC05M043356	1.67846632	https://www.genecards.org/cgi-bin/carddisp.pl?gene=CCL28
CXCL16	C-X-C Motif Chemokine Ligand 16	Protein Coding	46	GC17M004733	1.67846632	https://www.genecards.org/cgi-bin/carddisp.pl?gene=CXCL16
CCL27	C-C Motif Chemokine Ligand 27	Protein Coding	42	GC09M034662	1.67846632	https://www.genecards.org/cgi-bin/carddisp.pl?gene=CCL27
IFNG	Interferon Gamma	Protein Coding	57	GC12M068154	1.666916013	https://www.genecards.org/cgi-bin/carddisp.pl?gene=IFNG
IL4R	Interleukin 4 Receptor	Protein Coding	55	GC16P042490	1.666916013	https://www.genecards.org/cgi-bin/carddisp.pl?gene=IL4R
CXCL14	C-X-C Motif Chemokine Ligand 14	Protein Coding	43	GC05M135617	1.437015772	https://www.genecards.org/cgi-bin/carddisp.pl?gene=CXCL14
PTK2B	Protein Tyrosine Kinase 2 Beta	Protein Coding	55	GC08P027311	1.258072615	https://www.genecards.org/cgi-bin/carddisp.pl?gene=PTK2B
MCOLN2	Mucolipin TRP Cation Channel 2	Protein Coding	44	GC01M084925	1.16118145	https://www.genecards.org/cgi-bin/carddisp.pl?gene=MCOLN2
CD4	CD4 Molecule	Protein Coding	57	GC12P006786	1.086325288	https://www.genecards.org/cgi-bin/carddisp.pl?gene=CD4
APOB	Apolipoprotein B	Protein Coding	53	GC02M020956	1.086325288	https://www.genecards.org/cgi-bin/carddisp.pl?gene=APOB
IL2	Interleukin 2	Protein Coding	53	GC04M122451	1.086325288	https://www.genecards.org/cgi-bin/carddisp.pl?gene=IL2
IL4	Interleukin 4	Protein Coding	53	GC05P132673	1.086325288	https://www.genecards.org/cgi-bin/carddisp.pl?gene=IL4
IL12RB1	Interleukin 12 Receptor Subunit Beta 1	Protein Coding	52	GC19M018058	1.086325288	https://www.genecards.org/cgi-bin/carddisp.pl?gene=IL12RB1
CSF2	Colony Stimulating Factor 2	Protein Coding	51	GC05P132073	1.086325288	https://www.genecards.org/cgi-bin/carddisp.pl?gene=CSF2
IL12A	Interleukin 12A	Protein Coding	51	GC03P159988	1.086325288	https://www.genecards.org/cgi-bin/carddisp.pl?gene=IL12A
IL12B	Interleukin 12B	Protein Coding	51	GC05M159314	1.086325288	https://www.genecards.org/cgi-bin/carddisp.pl?gene=IL12B
IL12RB2	Interleukin 12 Receptor Subunit Beta 2	Protein Coding	51	GC01P067307	1.086325288	https://www.genecards.org/cgi-bin/carddisp.pl?gene=IL12RB2
IL18R1	Interleukin 18 Receptor 1	Protein Coding	50	GC02P102311	1.086325288	https://www.genecards.org/cgi-bin/carddisp.pl?gene=IL18R1
CXCL17	C-X-C Motif Chemokine Ligand 17	Protein Coding	38	GC19M042428	1.086325288	https://www.genecards.org/cgi-bin/carddisp.pl?gene=CXCL17
RHOA	Ras Homolog Family Member A	Protein Coding	57	GC03M049359	1.059642792	https://www.genecards.org/cgi-bin/carddisp.pl?gene=RHOA
LYN	LYN Proto-Oncogene, Src Family Tyrosine Kinase	Protein Coding	55	GC08P055879	1.059642792	https://www.genecards.org/cgi-bin/carddisp.pl?gene=LYN
PF4V1	Platelet Factor 4 Variant 1	Protein Coding	41	GC04P073853	1.059642792	https://www.genecards.org/cgi-bin/carddisp.pl?gene=PF4V1
CCL4L2	C-C Motif Chemokine Ligand 4 Like 2	Protein Coding	31	GC17P061605	1.059642792	https://www.genecards.org/cgi-bin/carddisp.pl?gene=CCL4L2
MYD88	MYD88 Innate Immune Signal Transduction Adaptor	Protein Coding	56	GC03P038152	1.005612612	https://www.genecards.org/cgi-bin/carddisp.pl?gene=MYD88
F2RL1	F2R Like Trypsin Receptor 1	Protein Coding	51	GC05P076818	1.005612612	https://www.genecards.org/cgi-bin/carddisp.pl?gene=F2RL1
OXSR1	Oxidative Stress Responsive Kinase 1	Protein Coding	47	GC03P038183	1.005612612	https://www.genecards.org/cgi-bin/carddisp.pl?gene=OXSR1
OAS3	2'-5'-Oligoadenylate Synthetase 3	Protein Coding	46	GC12P112938	1.005612612	https://www.genecards.org/cgi-bin/carddisp.pl?gene=OAS3
TNF	Tumor Necrosis Factor	Protein Coding	59	GC06P092154	0.821079254	https://www.genecards.org/cgi-bin/carddisp.pl?gene=TNF
IL6	Interleukin 6	Protein Coding	58	GC07P022725	0.821079254	https://www.genecards.org/cgi-bin/carddisp.pl?gene=IL6
TLR4	Toll Like Receptor 4	Protein Coding	58	GC09P117704	0.821079254	https://www.genecards.org/cgi-bin/carddisp.pl?gene=TLR4
LPL	Lipoprotein Lipase	Protein Coding	56	GC08P019901	0.821079254	https://www.genecards.org/cgi-bin/carddisp.pl?gene=LPL
TRPV4	Transient Receptor Potential Cation Channel Subfamily V Member 4	Protein Coding	56	GC12M109783	0.821079254	https://www.genecards.org/cgi-bin/carddisp.pl?gene=TRPV4
WNK1	WNK Lysine Deficient Protein Kinase 1	Protein Coding	55	GC12P000733	0.821079254	https://www.genecards.org/cgi-bin/carddisp.pl?gene=WNK1
HIF1A	Hypoxia Inducible Factor 1 Subunit Alpha	Protein Coding	54	GC14P061695	0.821079254	https://www.genecards.org/cgi-bin/carddisp.pl?gene=HIF1A
SH2B3	SLIT3	Protein Coding	54	GC12P111405	0.821079254	https://www.genecards.org/cgi-bin/carddisp.pl?gene=SH2B3
ARG2	Arginase 2	Protein Coding	51	GC14P067619	0.821079254	https://www.genecards.org/cgi-bin/carddisp.pl?gene=ARG2
CD74	CD74 Molecule	Protein Coding	51	GC05M150378	0.821079254	https://www.genecards.org/cgi-bin/carddisp.pl?gene=CD74
STK39	Serine/Threonine Kinase 39	Protein Coding	50	GC02M167954	0.821079254	https://www.genecards.org/cgi-bin/carddisp.pl?gene=STK39
TIRAP	TIR Domain Containing Adaptor Protein	Protein Coding	50	GC11P126284	0.821079254	https://www.genecards.org/cgi-bin/carddisp.pl?gene=TIRAP
FOXC1	Forkhead Box C1	Protein Coding	48	GC06P001610	0.821079254	https://www.genecards.org/cgi-bin/carddisp.pl?gene=FOXC1
TSLP	Thymic Stromal Lymphopoietin	Protein Coding	46	GC05P111070	0.821079254	https://www.genecards.org/cgi-bin/carddisp.pl?gene=TSLP
AKT1	AKT Serine/Threonine Kinase 1	Protein Coding	61	GC14M104769	0.677481949	https://www.genecards.org/cgi-bin/carddisp.pl?gene=AKT1
JAK2	Janus Kinase 2	Protein Coding	60	GC09P004985	0.677481949	https://www.genecards.org/cgi-bin/carddisp.pl?gene=JAK2
NFKB1	Nuclear Factor Kappa B Subunit 1	Protein Coding	60	GC04P102501	0.677481949	https://www.genecards.org/cgi-bin/carddisp.pl?gene=NFKB1
HRAS	HRas Proto-Oncogene, GTPase	Protein Coding	59	GC11M004421	0.677481949	https://www.genecards.org/cgi-bin/carddisp.pl?gene=HRAS
KRAS	KRAS Proto-Oncogene, GTPase	Protein Coding	59	GC12M025204	0.677481949	https://www.genecards.org/cgi-bin/carddisp.pl?gene=KRAS
MAPK1	Mitogen-Activated Protein Kinase 1	Protein Coding	59	GC22M021759	0.677481949	https://www.genecards.org/cgi-bin/carddisp.pl?gene=MAPK1
PRKCD	Protein Kinase C Delta	Protein Coding	59	GC03P053156	0.677481949	https://www.genecards.org/cgi-bin/carddisp.pl?gene=PRKCD
NRAS	NRAS Proto-Oncogene, GTPase	Protein Coding	57	GC01M114704	0.677481949	https://www.genecards.org/cgi-bin/carddisp.pl?gene=NRAS
PIK3R1	Phosphoinositide-3-Kinase Regulatory Subunit 1	Protein Coding	57	GC05P068215	0.677481949	https://www.genecards.org/cgi-bin/carddisp.pl?gene=PIK3R1
MAPK3	Mitogen-Activated Protein Kinase 3	Protein Coding	56	GC16M038440	0.677481949	https://www.genecards.org/cgi-bin/carddisp.pl?gene=MAPK3
PIK3R2	Phosphoinositide-3-Kinase Regulatory Subunit 2	Protein Coding	56	GC19P018153	0.677481949	https://www.genecards.org/cgi-bin/carddisp.pl?gene=PIK3R2
PLCB3	Phospholipase C Beta 3	Protein Coding	56	GC11P064251	0.677481949	https://www.genecards.org/cgi-bin/carddisp.pl?gene=PLCB3
PRKCZ	Protein Kinase C Zeta	Protein Coding	56	GC01P004411	0.677481949	https://www.genecards.org/cgi-bin/carddisp.pl?gene=PRKCZ
STAT5B	Signal Transducer And Activator Of Transcription 5B	Protein Coding	56	GC17M042199	0.677481949	https://www.genecards.org/cgi-bin/carddisp.pl?gene=STAT5B
PRKCB	Protein Kinase C Beta	Protein Coding	55	GC16P024574	0.677481949	https://www.genecards.org/cgi-bin/carddisp.pl?gene=PRKCB
PTK2	Protein Tyrosine Kinase 2	Protein Coding	55	GC08M140657	0.677481949	https://www.genecards.org/cgi-bin/carddisp.pl?gene=PTK2
GNB3	G Protein Subunit Beta 3	Protein Coding	53	GC12P006839	0.677481949	https://www.genecards.org/cgi-bin/carddisp.pl?gene=GNB3
GRK2	G Protein-Coupled Receptor Kinase 2	Protein Coding	53	GC11P067266	0.677481949	https://www.genecards.org/cgi-bin/carddisp.pl?gene=GRK2
GRK6	G Protein-Coupled Receptor Kinase 6	Protein Coding	53	GC05P177403	0.677481949	https://www.genecards.org/cgi-bin/carddisp.pl?gene=GRK6
PLCB2	Phospholipase C Beta 2	Protein Coding	53	GC15M040278	0.677481949	https://www.genecards.org/cgi-bin/carddisp.pl?gene=PLCB2
GRB2	Growth Factor Receptor Bound Protein 2	Protein Coding	52	GC17M075318	0.677481949	https://www.genecards.org/cgi-bin/carddisp.pl?gene=GRB2
PLCB4	Phospholipase C Beta 4	Protein Coding	52	GC20P009024	0.677481949	https://www.genecards.org/cgi-bin/carddisp.pl?gene=PLCB4
ARRB1	Arrestin Beta 1	Protein Coding	51	GC11M100029	0.677481949	https://www.genecards.org/cgi-bin/carddisp.pl?gene=ARRB1
ARRB2	Arrestin Beta 2	Protein Coding	51	GC17P004711	0.677481949	https://www.genecards.org/cgi-bin/carddisp.pl?gene=ARRB2
GNB1	G Protein Subunit Beta 1	Protein Coding	51	GC01M001785	0.677481949	https://www.genecards.org/cgi-bin/carddisp.pl?gene=GNB1
PIK3R5	Phosphoinositide-3-Kinase Regulatory Subunit 5	Protein Coding	51	GC17M008878	0.677481949	https://www.genecards.org/cgi-bin/carddisp.pl?gene=PIK3R5
BCAR1	BCAR1 Scaffold Protein, Cas Family Member	Protein Coding	50	GC16M075228	0.677481949	https://www.genecards.org/cgi-bin/carddisp.pl?gene=BCAR1
CRK	CRK Proto-Oncogene, Adaptor Protein	Protein Coding	50	GC17M001420	0.677481949	https://www.genecards.org/cgi-bin/carddisp.pl?gene=CRK
GNB5	G Protein Subunit Beta 5	Protein Coding	50	GC15M123087	0.677481949	https://www.genecards.org/cgi-bin/carddisp.pl?gene=GNB5
GRK1	G Protein-Coupled Receptor Kinase 1	Protein Coding	50	GC13P113678	0.677481949	https://www.genecards.org/cgi-bin/carddisp.pl?gene=GRK1
GRK4	G Protein-Coupled Receptor Kinase 4	Protein Coding	50	GC04P002963	0.677481949	https://www.genecards.org/cgi-bin/carddisp.pl?gene=GRK4
GRK5	G Protein-Coupled Receptor Kinase 5	Protein Coding	50	GC10P119207	0.677481949	https://www.genecards.org/cgi-bin/carddisp.pl?gene=GRK5
PIK3R3	Phosphoinositide-3-Kinase Regulatory Subunit 3	Protein Coding	50	GC01M046041	0.677481949	https://www.genecards.org/cgi-bin/carddisp.pl?gene=PIK3R3
GNB2	G Protein Subunit Beta 2	Protein Coding	49	GC07P100673	0.677481949	https://www.genecards.org/cgi-bin/carddisp.pl?gene=GNB2
GNB4	G Protein Subunit Beta 4	Protein Coding	49	GC03M179397	0.677481949	https://www.genecards.org/cgi-bin/carddisp.pl?gene=GNB4
GNG2	G Protein Subunit Gamma 2	Protein Coding	47	GC14P051826	0.677481949	https://www.genecards.org/cgi-bin/carddisp.pl?gene=GNG2
GNG3	G Protein Subunit Gamma 3	Protein Coding	44	GC11P062821	0.677481949	https://www.genecards.org/cgi-bin/carddisp.pl?gene=GNG3
GNG4	G Protein Subunit Gamma 4	Protein Coding	44	GC01M235547	0.677481949	https://www.genecards.org/cgi-bin/carddisp.pl?gene=GNG4
EPHA2	EPH Receptor A2	Protein Coding	60	GC01M016124	0.580590725	https://www.genecards.org/cgi-bin/carddisp.pl?gene=EPHA2
CSF1R	Colony Stimulating Factor 1 Receptor	Protein Coding	59	GC05M150053	0.580590725	https://www.genecards.org/cgi-bin/carddisp.pl?gene=CSF1R
HMOX1	Heme Oxygenase 1	Protein Coding	59	GC22P035380	0.580590725	https://www.genecards.org/cgi-bin/carddisp.pl?gene=HMOX1
TLR2	Toll Like Receptor 2	Protein Coding	59	GC04P153684	0.580590725	https://www.genecards.org/cgi-bin/carddisp.pl?gene=TLR2
ADAM17	ADAM Metallopeptidase Domain 17	Protein Coding	58	GC02M009488	0.580590725	https://www.genecards.org/cgi-bin/carddisp.pl?gene=ADAM17
APP	Amyloid Beta Precursor Protein	Protein Coding	58	GC21M025880	0.580590725	https://www.genecards.org/cgi-bin/carddisp.pl?gene=APP
ELANE	Elastase, Neutrophil Expressed	Protein Coding	58	GC19P003656	0.580590725	https://www.genecards.org/cgi-bin/carddisp.pl?gene=ELANE
TLR3	Toll Like Receptor 3	Protein Coding	58	GC04P186059	0.580590725	https://www.genecards.org/cgi-bin/carddisp.pl?gene=TLR3
IL6R	Interleukin 6 Receptor	Protein Coding	57	GC01P154405	0.580590725	https://www.genecards.org/cgi-bin/carddisp.pl?gene=IL6R
EIF2AK2	Eukaryotic Translation Initiation Factor 2 Alpha Kinase 2	Protein Coding	56	GC02M037099	0.580590725	https://www.genecards.org/cgi-bin/carddisp.pl?gene=EIF2AK2
SLC12A2	Solute Carrier Family 12 Member 2	Protein Coding	56	GC05P128083	0.580590725	https://www.genecards.org/cgi-bin/carddisp.pl?gene=SLC12A2
WNT5A	Wnt Family Member 5A	Protein Coding	56	GC03M055465	0.580590725	https://www.genecards.org/cgi-bin/carddisp.pl?gene=WNT5A
ADORA2B	Adenosine A2b Receptor	Protein Coding	55	GC17P017963	0.580590725	https://www.genecards.org/cgi-bin/carddisp.pl?gene=ADORA2B
EDN1	Endothelin 1	Protein Coding	55	GC06P012256	0.580590725	https://www.genecards.org/cgi-bin/carddisp.pl?gene=EDN1
IL10	Interleukin 10	Protein Coding	55	GC01M206767	0.580590725	https://www.genecards.org/cgi-bin/carddisp.pl?gene=IL10
MIF	Macrophage Migration Inhibitory Factor	Protein Coding	55	GC22P023894	0.580590725	https://www.genecards.org/cgi-bin/carddisp.pl?gene=MIF
TLR7	Toll Like Receptor 7	Protein Coding	55	GC0XP012867	0.580590725	https://www.genecards.org/cgi-bin/carddisp.pl?gene=TLR7
DDX3X	DEAD-Box Helicase 3 X-Linked	Protein Coding	54	GC0XP041333	0.580590725	https://www.genecards.org/cgi-bin/carddisp.pl?gene=DDX3X
HMGB1	High Mobility Group Box 1	Protein Coding	54	GC13M030456	0.580590725	https://www.genecards.org/cgi-bin/carddisp.pl?gene=HMGB1
IL1B	Interleukin 1 Beta	Protein Coding	54	GC02M112829	0.580590725	https://www.genecards.org/cgi-bin/carddisp.pl?gene=IL1B
LOX	Lysyl Oxidase	Protein Coding	54	GC05M122063	0.580590725	https://www.genecards.org/cgi-bin/carddisp.pl?gene=LOX
AGER	Advanced Glycosylation End-Product Specific Receptor	Protein Coding	53	GC06M032180	0.580590725	https://www.genecards.org/cgi-bin/carddisp.pl?gene=AGER
C5	Complement C5	Protein Coding	53	GC09M120933	0.580590725	https://www.genecards.org/cgi-bin/carddisp.pl?gene=C5
IL17RA	Interleukin 17 Receptor A	Protein Coding	53	GC22P044251	0.580590725	https://www.genecards.org/cgi-bin/carddisp.pl?gene=IL17RA
RIPK2	Receptor Interacting Serine/Threonine Kinase 2	Protein Coding	53	GC08P089823	0.580590725	https://www.genecards.org/cgi-bin/carddisp.pl?gene=RIPK2
TLR9	Toll Like Receptor 9	Protein Coding	53	GC03M052222	0.580590725	https://www.genecards.org/cgi-bin/carddisp.pl?gene=TLR9
DOCK8	Dedicator Of Cytokinesis 8	Protein Coding	52	GC09P000214	0.580590725	https://www.genecards.org/cgi-bin/carddisp.pl?gene=DOCK8
DUSP1	Dual Specificity Phosphatase 1	Protein Coding	52	GC05M172768	0.580590725	https://www.genecards.org/cgi-bin/carddisp.pl?gene=DUSP1
EGR1	Early Growth Response 1	Protein Coding	52	GC05P138465	0.580590725	https://www.genecards.org/cgi-bin/carddisp.pl?gene=EGR1
HAVCR2	Hepatitis A Virus Cellular Receptor 2	Protein Coding	52	GC05M157063	0.580590725	https://www.genecards.org/cgi-bin/carddisp.pl?gene=HAVCR2
KLF4	KLF Transcription Factor 4	Protein Coding	52	GC09M107484	0.580590725	https://www.genecards.org/cgi-bin/carddisp.pl?gene=KLF4
SIRPA	Signal Regulatory Protein Alpha	Protein Coding	52	GC20P001894	0.580590725	https://www.genecards.org/cgi-bin/carddisp.pl?gene=SIRPA
SLIT2	Slit Guidance Ligand 2	Protein Coding	52	GC04P020321	0.580590725	https://www.genecards.org/cgi-bin/carddisp.pl?gene=SLIT2
CARD9	Caspase Recruitment Domain Family Member 9	Protein Coding	51	GC09M136364	0.580590725	https://www.genecards.org/cgi-bin/carddisp.pl?gene=CARD9
FOXP1	Forkhead Box P1	Protein Coding	51	GC03M070954	0.580590725	https://www.genecards.org/cgi-bin/carddisp.pl?gene=FOXP1
LBP	Lipopolysaccharide Binding Protein	Protein Coding	51	GC20P038346	0.580590725	https://www.genecards.org/cgi-bin/carddisp.pl?gene=LBP
MAP2K5	Mitogen-Activated Protein Kinase Kinase 5	Protein Coding	51	GC15P123397	0.580590725	https://www.genecards.org/cgi-bin/carddisp.pl?gene=MAP2K5
MBP	Myelin Basic Protein	Protein Coding	51	GC18M076978	0.580590725	https://www.genecards.org/cgi-bin/carddisp.pl?gene=MBP
ROBO1	Roundabout Guidance Receptor 1	Protein Coding	51	GC03M078597	0.580590725	https://www.genecards.org/cgi-bin/carddisp.pl?gene=ROBO1
SNAI2	Snail Family Transcriptional Repressor 2	Protein Coding	51	GC08M048917	0.580590725	https://www.genecards.org/cgi-bin/carddisp.pl?gene=SNAI2
TREM2	Triggering Receptor Expressed On Myeloid Cells 2	Protein Coding	51	GC06M071918	0.580590725	https://www.genecards.org/cgi-bin/carddisp.pl?gene=TREM2
AIRE	Autoimmune Regulator	Protein Coding	50	GC21P044285	0.580590725	https://www.genecards.org/cgi-bin/carddisp.pl?gene=AIRE
GPR35	G Protein-Coupled Receptor 35	Protein Coding	50	GC02P240605	0.580590725	https://www.genecards.org/cgi-bin/carddisp.pl?gene=GPR35
IL17A	Interleukin 17A	Protein Coding	50	GC06P052186	0.580590725	https://www.genecards.org/cgi-bin/carddisp.pl?gene=IL17A
IL17F	Interleukin 17F	Protein Coding	50	GC06M072074	0.580590725	https://www.genecards.org/cgi-bin/carddisp.pl?gene=IL17F
IL18	Interleukin 18	Protein Coding	50	GC11M112143	0.580590725	https://www.genecards.org/cgi-bin/carddisp.pl?gene=IL18
IL7	Interleukin 7	Protein Coding	50	GC08M078689	0.580590725	https://www.genecards.org/cgi-bin/carddisp.pl?gene=IL7
OAS1	2'-5'-Oligoadenylate Synthetase 1	Protein Coding	50	GC12P112945	0.580590725	https://www.genecards.org/cgi-bin/carddisp.pl?gene=OAS1
TICAM1	TIR Domain Containing Adaptor Molecule 1	Protein Coding	50	GC19M004815	0.580590725	https://www.genecards.org/cgi-bin/carddisp.pl?gene=TICAM1
CHIA	Chitinase Acidic	Protein Coding	49	GC01P111291	0.580590725	https://www.genecards.org/cgi-bin/carddisp.pl?gene=CHIA
PADI2	Peptidyl Arginine Deiminase 2	Protein Coding	49	GC01M017066	0.580590725	https://www.genecards.org/cgi-bin/carddisp.pl?gene=PADI2
TRIM32	Tripartite Motif Containing 32	Protein Coding	49	GC09P116687	0.580590725	https://www.genecards.org/cgi-bin/carddisp.pl?gene=TRIM32
ALOX15B	Arachidonate 15-Lipoxygenase Type B	Protein Coding	48	GC17P008039	0.580590725	https://www.genecards.org/cgi-bin/carddisp.pl?gene=ALOX15B
CMKLR1	Chemerin Chemokine-Like Receptor 1	Protein Coding	48	GC12M108288	0.580590725	https://www.genecards.org/cgi-bin/carddisp.pl?gene=CMKLR1
FFAR2	Free Fatty Acid Receptor 2	Protein Coding	48	GC19P072731	0.580590725	https://www.genecards.org/cgi-bin/carddisp.pl?gene=FFAR2
GPR17	G Protein-Coupled Receptor 17	Protein Coding	48	GC02P127645	0.580590725	https://www.genecards.org/cgi-bin/carddisp.pl?gene=GPR17
IL1RL1	Interleukin 1 Receptor Like 1	Protein Coding	48	GC02P102294	0.580590725	https://www.genecards.org/cgi-bin/carddisp.pl?gene=IL1RL1
PYCARD	PYD And CARD Domain Containing	Protein Coding	48	GC16M031201	0.580590725	https://www.genecards.org/cgi-bin/carddisp.pl?gene=PYCARD
SLC37A4	Solute Carrier Family 37 Member 4	Protein Coding	48	GC11M119266	0.580590725	https://www.genecards.org/cgi-bin/carddisp.pl?gene=SLC37A4
SLIT3	Slit Guidance Ligand 3	Protein Coding	48	GC05M168661	0.580590725	https://www.genecards.org/cgi-bin/carddisp.pl?gene=SLIT3
TFF2	Trefoil Factor 2	Protein Coding	48	GC21M042346	0.580590725	https://www.genecards.org/cgi-bin/carddisp.pl?gene=TFF2
TNFSF4	TNF Superfamily Member 4	Protein Coding	48	GC01M173183	0.580590725	https://www.genecards.org/cgi-bin/carddisp.pl?gene=TNFSF4
TREM1	Triggering Receptor Expressed On Myeloid Cells 1	Protein Coding	48	GC06M041267	0.580590725	https://www.genecards.org/cgi-bin/carddisp.pl?gene=TREM1
ADCYAP1	Adenylate Cyclase Activating Polypeptide 1	Protein Coding	47	GC18P000895	0.580590725	https://www.genecards.org/cgi-bin/carddisp.pl?gene=ADCYAP1
LGALS9	Galectin 9	Protein Coding	47	GC17P027629	0.580590725	https://www.genecards.org/cgi-bin/carddisp.pl?gene=LGALS9
SIGIRR	Single Ig And TIR Domain Containing	Protein Coding	47	GC11M004413	0.580590725	https://www.genecards.org/cgi-bin/carddisp.pl?gene=SIGIRR
IL33	Interleukin 33	Protein Coding	46	GC09P007685	0.580590725	https://www.genecards.org/cgi-bin/carddisp.pl?gene=IL33
MAVS	Mitochondrial Antiviral Signaling Protein	Protein Coding	46	GC20P004517	0.580590725	https://www.genecards.org/cgi-bin/carddisp.pl?gene=MAVS
ZC3H12A	Zinc Finger CCCH-Type Containing 12A	Protein Coding	46	GC01P037474	0.580590725	https://www.genecards.org/cgi-bin/carddisp.pl?gene=ZC3H12A
AIF1	Allograft Inflammatory Factor 1	Protein Coding	45	GC06P092153	0.580590725	https://www.genecards.org/cgi-bin/carddisp.pl?gene=AIF1
MUL1	Mitochondrial E3 Ubiquitin Protein Ligase 1	Protein Coding	45	GC01M020499	0.580590725	https://www.genecards.org/cgi-bin/carddisp.pl?gene=MUL1
FFAR3	Free Fatty Acid Receptor 3	Protein Coding	44	GC19P073871	0.580590725	https://www.genecards.org/cgi-bin/carddisp.pl?gene=FFAR3
LILRB4	Leukocyte Immunoglobulin Like Receptor B4	Protein Coding	44	GC19P054643	0.580590725	https://www.genecards.org/cgi-bin/carddisp.pl?gene=LILRB4
RIPOR2	RHO Family Interacting Cell Polarization Regulator 2	Protein Coding	44	GC06M024806	0.580590725	https://www.genecards.org/cgi-bin/carddisp.pl?gene=RIPOR2
RNF113A	Ring Finger Protein 113A	Protein Coding	44	GC0XM119870	0.580590725	https://www.genecards.org/cgi-bin/carddisp.pl?gene=RNF113A
ZFPM1	Zinc Finger Protein, FOG Family Member 1	Protein Coding	43	GC16P088451	0.580590725	https://www.genecards.org/cgi-bin/carddisp.pl?gene=ZFPM1
LRCH1	Leucine Rich Repeats And Calponin Homology Domain Containing 1	Protein Coding	42	GC13P046553	0.580590725	https://www.genecards.org/cgi-bin/carddisp.pl?gene=LRCH1
CD24	CD24 Molecule	Protein Coding	41	GC06M106969	0.580590725	https://www.genecards.org/cgi-bin/carddisp.pl?gene=CD24
RIPOR1	RHO Family Interacting Cell Polarization Regulator 1	Protein Coding	39	GC16P067520	0.580590725	https://www.genecards.org/cgi-bin/carddisp.pl?gene=RIPOR1
GPR75	G Protein-Coupled Receptor 75	Protein Coding	38	GC02M053852	0.580590725	https://www.genecards.org/cgi-bin/carddisp.pl?gene=GPR75
SELENOK	Selenoprotein K	Protein Coding	38	GC03M053884	0.580590725	https://www.genecards.org/cgi-bin/carddisp.pl?gene=SELENOK
DEFB124	Defensin Beta 124	Protein Coding	34	GC20M031465	0.580590725	https://www.genecards.org/cgi-bin/carddisp.pl?gene=DEFB124
AKT2	AKT Serine/Threonine Kinase 2	Protein Coding	61	GC19M040230	0.479052097	https://www.genecards.org/cgi-bin/carddisp.pl?gene=AKT2
AKT3	AKT Serine/Threonine Kinase 3	Protein Coding	61	GC01M243488	0.479052097	https://www.genecards.org/cgi-bin/carddisp.pl?gene=AKT3
IKBKB	Inhibitor Of Nuclear Factor Kappa B Kinase Subunit Beta	Protein Coding	61	GC08P042271	0.479052097	https://www.genecards.org/cgi-bin/carddisp.pl?gene=IKBKB
RAF1	Raf-1 Proto-Oncogene, Serine/Threonine Kinase	Protein Coding	61	GC03M012583	0.479052097	https://www.genecards.org/cgi-bin/carddisp.pl?gene=RAF1
STAT3	Signal Transducer And Activator Of Transcription 3	Protein Coding	61	GC17M042313	0.479052097	https://www.genecards.org/cgi-bin/carddisp.pl?gene=STAT3
BRAF	B-Raf Proto-Oncogene, Serine/Threonine Kinase	Protein Coding	60	GC07M140742	0.479052097	https://www.genecards.org/cgi-bin/carddisp.pl?gene=BRAF
MAP2K1	Mitogen-Activated Protein Kinase Kinase 1	Protein Coding	60	GC15P066386	0.479052097	https://www.genecards.org/cgi-bin/carddisp.pl?gene=MAP2K1
PIK3CD	Phosphatidylinositol-4,5-Bisphosphate 3-Kinase Catalytic Subunit Delta	Protein Coding	60	GC01P009628	0.479052097	https://www.genecards.org/cgi-bin/carddisp.pl?gene=PIK3CD
STAT1	Signal Transducer And Activator Of Transcription 1	Protein Coding	60	GC02M190908	0.479052097	https://www.genecards.org/cgi-bin/carddisp.pl?gene=STAT1
ITK	IL2 Inducible T Cell Kinase	Protein Coding	59	GC05P157158	0.479052097	https://www.genecards.org/cgi-bin/carddisp.pl?gene=ITK
PIK3CA	Phosphatidylinositol-4,5-Bisphosphate 3-Kinase Catalytic Subunit Alpha	Protein Coding	59	GC03P179148	0.479052097	https://www.genecards.org/cgi-bin/carddisp.pl?gene=PIK3CA
RELA	RELA Proto-Oncogene, NF-KB Subunit	Protein Coding	59	GC11M065653	0.479052097	https://www.genecards.org/cgi-bin/carddisp.pl?gene=RELA
CHUK	Component Of Inhibitor Of Nuclear Factor Kappa B Kinase Complex	Protein Coding	58	GC10M100202	0.479052097	https://www.genecards.org/cgi-bin/carddisp.pl?gene=CHUK
JAK3	Janus Kinase 3	Protein Coding	58	GC19M017824	0.479052097	https://www.genecards.org/cgi-bin/carddisp.pl?gene=JAK3
MAPK14	Mitogen-Activated Protein Kinase 14	Protein Coding	58	GC06P092286	0.479052097	https://www.genecards.org/cgi-bin/carddisp.pl?gene=MAPK14
PLCG2	Phospholipase C Gamma 2	Protein Coding	58	GC16P081773	0.479052097	https://www.genecards.org/cgi-bin/carddisp.pl?gene=PLCG2
PRKCG	Protein Kinase C Gamma	Protein Coding	58	GC19P053879	0.479052097	https://www.genecards.org/cgi-bin/carddisp.pl?gene=PRKCG
RAC2	Rac Family Small GTPase 2	Protein Coding	58	GC22M061462	0.479052097	https://www.genecards.org/cgi-bin/carddisp.pl?gene=RAC2
CACNA1G	Calcium Voltage-Gated Channel Subunit Alpha1 G	Protein Coding	57	GC17P062965	0.479052097	https://www.genecards.org/cgi-bin/carddisp.pl?gene=CACNA1G
CACNA1H	Calcium Voltage-Gated Channel Subunit Alpha1 H	Protein Coding	57	GC16P001153	0.479052097	https://www.genecards.org/cgi-bin/carddisp.pl?gene=CACNA1H
CDC42	Cell Division Cycle 42	Protein Coding	57	GC01P022052	0.479052097	https://www.genecards.org/cgi-bin/carddisp.pl?gene=CDC42
FOS	Fos Proto-Oncogene, AP-1 Transcription Factor Subunit	Protein Coding	57	GC14P075278	0.479052097	https://www.genecards.org/cgi-bin/carddisp.pl?gene=FOS
GSK3B	Glycogen Synthase Kinase 3 Beta	Protein Coding	57	GC03M119821	0.479052097	https://www.genecards.org/cgi-bin/carddisp.pl?gene=GSK3B
MAPK8	Mitogen-Activated Protein Kinase 8	Protein Coding	57	GC10P048306	0.479052097	https://www.genecards.org/cgi-bin/carddisp.pl?gene=MAPK8
NFKBIA	NFKB Inhibitor Alpha	Protein Coding	57	GC14M035401	0.479052097	https://www.genecards.org/cgi-bin/carddisp.pl?gene=NFKBIA
PAK1	P21 (RAC1) Activated Kinase 1	Protein Coding	57	GC11M100100	0.479052097	https://www.genecards.org/cgi-bin/carddisp.pl?gene=PAK1
PRKCA	Protein Kinase C Alpha	Protein Coding	57	GC17P066302	0.479052097	https://www.genecards.org/cgi-bin/carddisp.pl?gene=PRKCA
STAT6	Signal Transducer And Activator Of Transcription 6	Protein Coding	57	GC12M057095	0.479052097	https://www.genecards.org/cgi-bin/carddisp.pl?gene=STAT6
CACNA1B	Calcium Voltage-Gated Channel Subunit Alpha1 B	Protein Coding	56	GC09P137877	0.479052097	https://www.genecards.org/cgi-bin/carddisp.pl?gene=CACNA1B
CACNA1C	Calcium Voltage-Gated Channel Subunit Alpha1 C	Protein Coding	56	GC12P001970	0.479052097	https://www.genecards.org/cgi-bin/carddisp.pl?gene=CACNA1C
GNAS	GNAS Complex Locus	Protein Coding	56	GC20P058839	0.479052097	https://www.genecards.org/cgi-bin/carddisp.pl?gene=GNAS
MAPK10	Mitogen-Activated Protein Kinase 10	Protein Coding	56	GC04M085990	0.479052097	https://www.genecards.org/cgi-bin/carddisp.pl?gene=MAPK10
MAPK9	Mitogen-Activated Protein Kinase 9	Protein Coding	56	GC05M180263	0.479052097	https://www.genecards.org/cgi-bin/carddisp.pl?gene=MAPK9
PLA2G7	Phospholipase A2 Group VII	Protein Coding	56	GC06M046704	0.479052097	https://www.genecards.org/cgi-bin/carddisp.pl?gene=PLA2G7
PRKACB	Protein Kinase CAMP-Activated Catalytic Subunit Beta	Protein Coding	56	GC01P084078	0.479052097	https://www.genecards.org/cgi-bin/carddisp.pl?gene=PRKACB
PRKCH	Protein Kinase C Eta	Protein Coding	56	GC14P061187	0.479052097	https://www.genecards.org/cgi-bin/carddisp.pl?gene=PRKCH
PRKD1	Protein Kinase D1	Protein Coding	56	GC14M029576	0.479052097	https://www.genecards.org/cgi-bin/carddisp.pl?gene=PRKD1
ROCK1	Rho Associated Coiled-Coil Containing Protein Kinase 1	Protein Coding	56	GC18M020946	0.479052097	https://www.genecards.org/cgi-bin/carddisp.pl?gene=ROCK1
SOS1	SOS Ras/Rac Guanine Nucleotide Exchange Factor 1	Protein Coding	56	GC02M039054	0.479052097	https://www.genecards.org/cgi-bin/carddisp.pl?gene=SOS1
TBK1	TANK Binding Kinase 1	Protein Coding	56	GC12P064451	0.479052097	https://www.genecards.org/cgi-bin/carddisp.pl?gene=TBK1
ADCY1	Adenylate Cyclase 1	Protein Coding	55	GC07P045580	0.479052097	https://www.genecards.org/cgi-bin/carddisp.pl?gene=ADCY1
ADCY5	Adenylate Cyclase 5	Protein Coding	55	GC03M123282	0.479052097	https://www.genecards.org/cgi-bin/carddisp.pl?gene=ADCY5
CACNA1A	Calcium Voltage-Gated Channel Subunit Alpha1 A	Protein Coding	55	GC19M013206	0.479052097	https://www.genecards.org/cgi-bin/carddisp.pl?gene=CACNA1A
CACNA1S	Calcium Voltage-Gated Channel Subunit Alpha1 S	Protein Coding	55	GC01M201008	0.479052097	https://www.genecards.org/cgi-bin/carddisp.pl?gene=CACNA1S
IKBKG	Inhibitor Of Nuclear Factor Kappa B Kinase Regulatory Subunit Gamma	Protein Coding	55	GC0XP154541	0.479052097	https://www.genecards.org/cgi-bin/carddisp.pl?gene=IKBKG
JUN	Jun Proto-Oncogene, AP-1 Transcription Factor Subunit	Protein Coding	55	GC01M058780	0.479052097	https://www.genecards.org/cgi-bin/carddisp.pl?gene=JUN
MAPK13	Mitogen-Activated Protein Kinase 13	Protein Coding	55	GC06P092287	0.479052097	https://www.genecards.org/cgi-bin/carddisp.pl?gene=MAPK13
PDPK1	3-Phosphoinositide Dependent Protein Kinase 1	Protein Coding	55	GC16P002537	0.479052097	https://www.genecards.org/cgi-bin/carddisp.pl?gene=PDPK1
PIK3CB	Phosphatidylinositol-4,5-Bisphosphate 3-Kinase Catalytic Subunit Beta	Protein Coding	55	GC03M138652	0.479052097	https://www.genecards.org/cgi-bin/carddisp.pl?gene=PIK3CB
PIK3CG	Phosphatidylinositol-4,5-Bisphosphate 3-Kinase Catalytic Subunit Gamma	Protein Coding	55	GC07P106865	0.479052097	https://www.genecards.org/cgi-bin/carddisp.pl?gene=PIK3CG
PLA2G4A	Phospholipase A2 Group IVA	Protein Coding	55	GC01P186798	0.479052097	https://www.genecards.org/cgi-bin/carddisp.pl?gene=PLA2G4A
PRKCE	Protein Kinase C Epsilon	Protein Coding	55	GC02P045651	0.479052097	https://www.genecards.org/cgi-bin/carddisp.pl?gene=PRKCE
PRKCQ	Protein Kinase C Theta	Protein Coding	55	GC10M006591	0.479052097	https://www.genecards.org/cgi-bin/carddisp.pl?gene=PRKCQ
RAC1	Rac Family Small GTPase 1	Protein Coding	55	GC07P006377	0.479052097	https://www.genecards.org/cgi-bin/carddisp.pl?gene=RAC1
RRAS2	RAS Related 2	Protein Coding	55	GC11M014299	0.479052097	https://www.genecards.org/cgi-bin/carddisp.pl?gene=RRAS2
STAT2	Signal Transducer And Activator Of Transcription 2	Protein Coding	55	GC12M056341	0.479052097	https://www.genecards.org/cgi-bin/carddisp.pl?gene=STAT2
STAT5A	Signal Transducer And Activator Of Transcription 5A	Protein Coding	55	GC17P042287	0.479052097	https://www.genecards.org/cgi-bin/carddisp.pl?gene=STAT5A
WAS	WASP Actin Nucleation Promoting Factor	Protein Coding	55	GC0XP048676	0.479052097	https://www.genecards.org/cgi-bin/carddisp.pl?gene=WAS
ADCY6	Adenylate Cyclase 6	Protein Coding	54	GC12M048766	0.479052097	https://www.genecards.org/cgi-bin/carddisp.pl?gene=ADCY6
CACNA1D	Calcium Voltage-Gated Channel Subunit Alpha1 D	Protein Coding	54	GC03P053328	0.479052097	https://www.genecards.org/cgi-bin/carddisp.pl?gene=CACNA1D
GNA11	G Protein Subunit Alpha 11	Protein Coding	54	GC19P003094	0.479052097	https://www.genecards.org/cgi-bin/carddisp.pl?gene=GNA11
HCK	HCK Proto-Oncogene, Src Family Tyrosine Kinase	Protein Coding	54	GC20P032052	0.479052097	https://www.genecards.org/cgi-bin/carddisp.pl?gene=HCK
MAPK11	Mitogen-Activated Protein Kinase 11	Protein Coding	54	GC22M050263	0.479052097	https://www.genecards.org/cgi-bin/carddisp.pl?gene=MAPK11
MAPK12	Mitogen-Activated Protein Kinase 12	Protein Coding	54	GC22M061616	0.479052097	https://www.genecards.org/cgi-bin/carddisp.pl?gene=MAPK12
MAPK7	Mitogen-Activated Protein Kinase 7	Protein Coding	54	GC17P061131	0.479052097	https://www.genecards.org/cgi-bin/carddisp.pl?gene=MAPK7
PLA2G6	Phospholipase A2 Group VI	Protein Coding	54	GC22M063106	0.479052097	https://www.genecards.org/cgi-bin/carddisp.pl?gene=PLA2G6
ADCY3	Adenylate Cyclase 3	Protein Coding	53	GC02M024819	0.479052097	https://www.genecards.org/cgi-bin/carddisp.pl?gene=ADCY3
CACNA1E	Calcium Voltage-Gated Channel Subunit Alpha1 E	Protein Coding	53	GC01P181317	0.479052097	https://www.genecards.org/cgi-bin/carddisp.pl?gene=CACNA1E
CACNA2D1	Calcium Voltage-Gated Channel Auxiliary Subunit Alpha2delta 1	Protein Coding	53	GC07M081946	0.479052097	https://www.genecards.org/cgi-bin/carddisp.pl?gene=CACNA2D1
CACNB4	Calcium Voltage-Gated Channel Auxiliary Subunit Beta 4	Protein Coding	53	GC02M151832	0.479052097	https://www.genecards.org/cgi-bin/carddisp.pl?gene=CACNB4
CRKL	CRK Like Proto-Oncogene, Adaptor Protein	Protein Coding	53	GC22P020917	0.479052097	https://www.genecards.org/cgi-bin/carddisp.pl?gene=CRKL
CSK	C-Terminal Src Kinase	Protein Coding	53	GC15P074782	0.479052097	https://www.genecards.org/cgi-bin/carddisp.pl?gene=CSK
FGR	FGR Proto-Oncogene, Src Family Tyrosine Kinase	Protein Coding	53	GC01M028092	0.479052097	https://www.genecards.org/cgi-bin/carddisp.pl?gene=FGR
FOXO3	Forkhead Box O3	Protein Coding	53	GC06P108559	0.479052097	https://www.genecards.org/cgi-bin/carddisp.pl?gene=FOXO3
FPR2	Formyl Peptide Receptor 2	Protein Coding	53	GC19P051752	0.479052097	https://www.genecards.org/cgi-bin/carddisp.pl?gene=FPR2
GNAI1	G Protein Subunit Alpha I1	Protein Coding	53	GC07P079769	0.479052097	https://www.genecards.org/cgi-bin/carddisp.pl?gene=GNAI1
GNAI2	G Protein Subunit Alpha I2	Protein Coding	53	GC03P050226	0.479052097	https://www.genecards.org/cgi-bin/carddisp.pl?gene=GNAI2
NCF1	Neutrophil Cytosolic Factor 1	Protein Coding	53	GC07P076426	0.479052097	https://www.genecards.org/cgi-bin/carddisp.pl?gene=NCF1
PLA2G2A	Phospholipase A2 Group IIA	Protein Coding	53	GC01M019975	0.479052097	https://www.genecards.org/cgi-bin/carddisp.pl?gene=PLA2G2A
PLCB1	Phospholipase C Beta 1	Protein Coding	53	GC20P008061	0.479052097	https://www.genecards.org/cgi-bin/carddisp.pl?gene=PLCB1
PLCG1	Phospholipase C Gamma 1	Protein Coding	53	GC20P041136	0.479052097	https://www.genecards.org/cgi-bin/carddisp.pl?gene=PLCG1
PRKACG	Protein Kinase CAMP-Activated Catalytic Subunit Gamma	Protein Coding	53	GC09M069046	0.479052097	https://www.genecards.org/cgi-bin/carddisp.pl?gene=PRKACG
PRKCI	Protein Kinase C Iota	Protein Coding	53	GC03P170222	0.479052097	https://www.genecards.org/cgi-bin/carddisp.pl?gene=PRKCI
ROCK2	Rho Associated Coiled-Coil Containing Protein Kinase 2	Protein Coding	53	GC02M011331	0.479052097	https://www.genecards.org/cgi-bin/carddisp.pl?gene=ROCK2
ADCY2	Adenylate Cyclase 2	Protein Coding	52	GC05P007396	0.479052097	https://www.genecards.org/cgi-bin/carddisp.pl?gene=ADCY2
ADCY7	Adenylate Cyclase 7	Protein Coding	52	GC16P050244	0.479052097	https://www.genecards.org/cgi-bin/carddisp.pl?gene=ADCY7
ADCY9	Adenylate Cyclase 9	Protein Coding	52	GC16M003953	0.479052097	https://www.genecards.org/cgi-bin/carddisp.pl?gene=ADCY9
CACNA1I	Calcium Voltage-Gated Channel Subunit Alpha1 I	Protein Coding	52	GC22P039570	0.479052097	https://www.genecards.org/cgi-bin/carddisp.pl?gene=CACNA1I
CACNB2	Calcium Voltage-Gated Channel Auxiliary Subunit Beta 2	Protein Coding	52	GC10P018165	0.479052097	https://www.genecards.org/cgi-bin/carddisp.pl?gene=CACNB2
GNAI3	G Protein Subunit Alpha I3	Protein Coding	52	GC01P109548	0.479052097	https://www.genecards.org/cgi-bin/carddisp.pl?gene=GNAI3
GRK3	G Protein-Coupled Receptor Kinase 3	Protein Coding	52	GC22P044699	0.479052097	https://www.genecards.org/cgi-bin/carddisp.pl?gene=GRK3
PIK3R4	Phosphoinositide-3-Kinase Regulatory Subunit 4	Protein Coding	52	GC03M130678	0.479052097	https://www.genecards.org/cgi-bin/carddisp.pl?gene=PIK3R4
PRKD3	Protein Kinase D3	Protein Coding	52	GC02M037251	0.479052097	https://www.genecards.org/cgi-bin/carddisp.pl?gene=PRKD3
PXN	Paxillin	Protein Coding	52	GC12M120210	0.479052097	https://www.genecards.org/cgi-bin/carddisp.pl?gene=PXN
VAV1	Vav Guanine Nucleotide Exchange Factor 1	Protein Coding	52	GC19P006772	0.479052097	https://www.genecards.org/cgi-bin/carddisp.pl?gene=VAV1
ADCY8	Adenylate Cyclase 8	Protein Coding	51	GC08M130780	0.479052097	https://www.genecards.org/cgi-bin/carddisp.pl?gene=ADCY8
CACNA1F	Calcium Voltage-Gated Channel Subunit Alpha1 F	Protein Coding	51	GC0XM049205	0.479052097	https://www.genecards.org/cgi-bin/carddisp.pl?gene=CACNA1F
CACNG2	Calcium Voltage-Gated Channel Auxiliary Subunit Gamma 2	Protein Coding	51	GC22M061447	0.479052097	https://www.genecards.org/cgi-bin/carddisp.pl?gene=CACNG2
DOCK2	Dedicator Of Cytokinesis 2	Protein Coding	51	GC05P169637	0.479052097	https://www.genecards.org/cgi-bin/carddisp.pl?gene=DOCK2
HRH4	Histamine Receptor H4	Protein Coding	51	GC18P024460	0.479052097	https://www.genecards.org/cgi-bin/carddisp.pl?gene=HRH4
MAPK6	Mitogen-Activated Protein Kinase 6	Protein Coding	51	GC15P051952	0.479052097	https://www.genecards.org/cgi-bin/carddisp.pl?gene=MAPK6
MRAS	Muscle RAS Oncogene Homolog	Protein Coding	51	GC03P138347	0.479052097	https://www.genecards.org/cgi-bin/carddisp.pl?gene=MRAS
PLA2G1B	Phospholipase A2 Group IB	Protein Coding	51	GC12M120322	0.479052097	https://www.genecards.org/cgi-bin/carddisp.pl?gene=PLA2G1B
RAP1A	RAP1A, Member Of RAS Oncogene Family	Protein Coding	51	GC01P111542	0.479052097	https://www.genecards.org/cgi-bin/carddisp.pl?gene=RAP1A
RHOB	Ras Homolog Family Member B	Protein Coding	51	GC02P020447	0.479052097	https://www.genecards.org/cgi-bin/carddisp.pl?gene=RHOB
RHOH	Ras Homolog Family Member H	Protein Coding	51	GC04P040192	0.479052097	https://www.genecards.org/cgi-bin/carddisp.pl?gene=RHOH
SOS2	SOS Ras/Rho Guanine Nucleotide Exchange Factor 2	Protein Coding	51	GC14M050117	0.479052097	https://www.genecards.org/cgi-bin/carddisp.pl?gene=SOS2
TIAM1	TIAM Rac1 Associated GEF 1	Protein Coding	51	GC21M031118	0.479052097	https://www.genecards.org/cgi-bin/carddisp.pl?gene=TIAM1
ADCY4	Adenylate Cyclase 4	Protein Coding	50	GC14M024318	0.479052097	https://www.genecards.org/cgi-bin/carddisp.pl?gene=ADCY4
CACNA2D2	Calcium Voltage-Gated Channel Auxiliary Subunit Alpha2delta 2	Protein Coding	50	GC03M051760	0.479052097	https://www.genecards.org/cgi-bin/carddisp.pl?gene=CACNA2D2
CACNA2D4	Calcium Voltage-Gated Channel Auxiliary Subunit Alpha2delta 4	Protein Coding	50	GC12M001791	0.479052097	https://www.genecards.org/cgi-bin/carddisp.pl?gene=CACNA2D4
ELK1	ETS Transcription Factor ELK1	Protein Coding	50	GC0XM047635	0.479052097	https://www.genecards.org/cgi-bin/carddisp.pl?gene=ELK1
GNA13	G Protein Subunit Alpha 13	Protein Coding	50	GC17M065009	0.479052097	https://www.genecards.org/cgi-bin/carddisp.pl?gene=GNA13
GNA14	G Protein Subunit Alpha 14	Protein Coding	50	GC09M077423	0.479052097	https://www.genecards.org/cgi-bin/carddisp.pl?gene=GNA14
PREX1	Phosphatidylinositol-3,4,5-Trisphosphate Dependent Rac Exchange Factor 1	Protein Coding	50	GC20M048624	0.479052097	https://www.genecards.org/cgi-bin/carddisp.pl?gene=PREX1
RAP1B	RAP1B, Member Of RAS Oncogene Family	Protein Coding	50	GC12P068610	0.479052097	https://www.genecards.org/cgi-bin/carddisp.pl?gene=RAP1B
RASGRP2	RAS Guanyl Releasing Protein 2	Protein Coding	50	GC11M064726	0.479052097	https://www.genecards.org/cgi-bin/carddisp.pl?gene=RASGRP2
SHC1	SHC Adaptor Protein 1	Protein Coding	50	GC01M154962	0.479052097	https://www.genecards.org/cgi-bin/carddisp.pl?gene=SHC1
SRF	Serum Response Factor	Protein Coding	50	GC06P043171	0.479052097	https://www.genecards.org/cgi-bin/carddisp.pl?gene=SRF
VAV3	Vav Guanine Nucleotide Exchange Factor 3	Protein Coding	50	GC01M107571	0.479052097	https://www.genecards.org/cgi-bin/carddisp.pl?gene=VAV3
CACNA2D3	Calcium Voltage-Gated Channel Auxiliary Subunit Alpha2delta 3	Protein Coding	49	GC03P054156	0.479052097	https://www.genecards.org/cgi-bin/carddisp.pl?gene=CACNA2D3
PLA2G10	Phospholipase A2 Group X	Protein Coding	49	GC16M014672	0.479052097	https://www.genecards.org/cgi-bin/carddisp.pl?gene=PLA2G10
PLA2G2D	Phospholipase A2 Group IID	Protein Coding	49	GC01M020111	0.479052097	https://www.genecards.org/cgi-bin/carddisp.pl?gene=PLA2G2D
PRKX	Protein Kinase CAMP-Dependent X-Linked Catalytic Subunit	Protein Coding	49	GC0XM003604	0.479052097	https://www.genecards.org/cgi-bin/carddisp.pl?gene=PRKX
VAV2	Vav Guanine Nucleotide Exchange Factor 2	Protein Coding	49	GC09M133761	0.479052097	https://www.genecards.org/cgi-bin/carddisp.pl?gene=VAV2
CACNB1	Calcium Voltage-Gated Channel Auxiliary Subunit Beta 1	Protein Coding	48	GC17M039173	0.479052097	https://www.genecards.org/cgi-bin/carddisp.pl?gene=CACNB1
CACNB3	Calcium Voltage-Gated Channel Auxiliary Subunit Beta 3	Protein Coding	48	GC12P048813	0.479052097	https://www.genecards.org/cgi-bin/carddisp.pl?gene=CACNB3
CACNG1	Calcium Voltage-Gated Channel Auxiliary Subunit Gamma 1	Protein Coding	48	GC17P067044	0.479052097	https://www.genecards.org/cgi-bin/carddisp.pl?gene=CACNG1
CACNG3	Calcium Voltage-Gated Channel Auxiliary Subunit Gamma 3	Protein Coding	48	GC16P024615	0.479052097	https://www.genecards.org/cgi-bin/carddisp.pl?gene=CACNG3
CACNG4	Calcium Voltage-Gated Channel Auxiliary Subunit Gamma 4	Protein Coding	48	GC17P066964	0.479052097	https://www.genecards.org/cgi-bin/carddisp.pl?gene=CACNG4
GNGT1	G Protein Subunit Gamma Transducin 1	Protein Coding	48	GC07P093591	0.479052097	https://www.genecards.org/cgi-bin/carddisp.pl?gene=GNGT1
MAPK4	Mitogen-Activated Protein Kinase 4	Protein Coding	48	GC18P050564	0.479052097	https://www.genecards.org/cgi-bin/carddisp.pl?gene=MAPK4
NFKBIB	NFKB Inhibitor Beta	Protein Coding	48	GC19P038899	0.479052097	https://www.genecards.org/cgi-bin/carddisp.pl?gene=NFKBIB
NPTN	Neuroplastin	Protein Coding	48	GC15M073560	0.479052097	https://www.genecards.org/cgi-bin/carddisp.pl?gene=NPTN
PLA2G4C	Phospholipase A2 Group IVC	Protein Coding	48	GC19M048047	0.479052097	https://www.genecards.org/cgi-bin/carddisp.pl?gene=PLA2G4C
PLA2G5	Phospholipase A2 Group V	Protein Coding	48	GC01P020028	0.479052097	https://www.genecards.org/cgi-bin/carddisp.pl?gene=PLA2G5
RHOC	Ras Homolog Family Member C	Protein Coding	48	GC01M112701	0.479052097	https://www.genecards.org/cgi-bin/carddisp.pl?gene=RHOC
RRAS	RAS Related	Protein Coding	48	GC19M049635	0.479052097	https://www.genecards.org/cgi-bin/carddisp.pl?gene=RRAS
STING1	Stimulator Of Interferon Response CGAMP Interactor 1	Protein Coding	48	GC05M139476	0.479052097	https://www.genecards.org/cgi-bin/carddisp.pl?gene=STING1
WASL	WASP Like Actin Nucleation Promoting Factor	Protein Coding	48	GC07M123681	0.479052097	https://www.genecards.org/cgi-bin/carddisp.pl?gene=WASL
CACNG5	Calcium Voltage-Gated Channel Auxiliary Subunit Gamma 5	Protein Coding	47	GC17P066835	0.479052097	https://www.genecards.org/cgi-bin/carddisp.pl?gene=CACNG5
ELMO1	Engulfment And Cell Motility 1	Protein Coding	47	GC07M036860	0.479052097	https://www.genecards.org/cgi-bin/carddisp.pl?gene=ELMO1
GNA15	G Protein Subunit Alpha 15	Protein Coding	47	GC19P003839	0.479052097	https://www.genecards.org/cgi-bin/carddisp.pl?gene=GNA15
PARD3	Par-3 Family Cell Polarity Regulator	Protein Coding	47	GC10M034110	0.479052097	https://www.genecards.org/cgi-bin/carddisp.pl?gene=PARD3
PLA2G12A	Phospholipase A2 Group XIIA	Protein Coding	47	GC04M109712	0.479052097	https://www.genecards.org/cgi-bin/carddisp.pl?gene=PLA2G12A
RHOG	Ras Homolog Family Member G	Protein Coding	47	GC11M004586	0.479052097	https://www.genecards.org/cgi-bin/carddisp.pl?gene=RHOG
RND3	Rho Family GTPase 3	Protein Coding	47	GC02M150468	0.479052097	https://www.genecards.org/cgi-bin/carddisp.pl?gene=RND3
TIAM2	TIAM Rac1 Associated GEF 2	Protein Coding	47	GC06P154832	0.479052097	https://www.genecards.org/cgi-bin/carddisp.pl?gene=TIAM2
GNA12	G Protein Subunit Alpha 12	Protein Coding	46	GC07M002728	0.479052097	https://www.genecards.org/cgi-bin/carddisp.pl?gene=GNA12
SHC3	SHC Adaptor Protein 3	Protein Coding	46	GC09M089005	0.479052097	https://www.genecards.org/cgi-bin/carddisp.pl?gene=SHC3
CACNG6	Calcium Voltage-Gated Channel Auxiliary Subunit Gamma 6	Protein Coding	45	GC19P053991	0.479052097	https://www.genecards.org/cgi-bin/carddisp.pl?gene=CACNG6
CACNG7	Calcium Voltage-Gated Channel Auxiliary Subunit Gamma 7	Protein Coding	45	GC19P053909	0.479052097	https://www.genecards.org/cgi-bin/carddisp.pl?gene=CACNG7
GNG7	G Protein Subunit Gamma 7	Protein Coding	45	GC19M002511	0.479052097	https://www.genecards.org/cgi-bin/carddisp.pl?gene=GNG7
PLA2G3	Phospholipase A2 Group III	Protein Coding	45	GC22M061310	0.479052097	https://www.genecards.org/cgi-bin/carddisp.pl?gene=PLA2G3
SHC2	SHC Adaptor Protein 2	Protein Coding	45	GC19M006342	0.479052097	https://www.genecards.org/cgi-bin/carddisp.pl?gene=SHC2
GNG12	G Protein Subunit Gamma 12	Protein Coding	44	GC01M067701	0.479052097	https://www.genecards.org/cgi-bin/carddisp.pl?gene=GNG12
GNG5	G Protein Subunit Gamma 5	Protein Coding	44	GC01M084498	0.479052097	https://www.genecards.org/cgi-bin/carddisp.pl?gene=GNG5
GRK7	G Protein-Coupled Receptor Kinase 7	Protein Coding	44	GC03P141750	0.479052097	https://www.genecards.org/cgi-bin/carddisp.pl?gene=GRK7
CACNG8	Calcium Voltage-Gated Channel Auxiliary Subunit Gamma 8	Protein Coding	43	GC19P073470	0.479052097	https://www.genecards.org/cgi-bin/carddisp.pl?gene=CACNG8
GNG10	G Protein Subunit Gamma 10	Protein Coding	43	GC09P111661	0.479052097	https://www.genecards.org/cgi-bin/carddisp.pl?gene=GNG10
GNGT2	G Protein Subunit Gamma Transducin 2	Protein Coding	43	GC17M049202	0.479052097	https://www.genecards.org/cgi-bin/carddisp.pl?gene=GNGT2
PLA2G2E	Phospholipase A2 Group IIE	Protein Coding	43	GC01M019920	0.479052097	https://www.genecards.org/cgi-bin/carddisp.pl?gene=PLA2G2E
RHOD	Ras Homolog Family Member D	Protein Coding	43	GC11P071007	0.479052097	https://www.genecards.org/cgi-bin/carddisp.pl?gene=RHOD
RND2	Rho Family GTPase 2	Protein Coding	43	GC17P062001	0.479052097	https://www.genecards.org/cgi-bin/carddisp.pl?gene=RND2
GNG11	G Protein Subunit Gamma 11	Protein Coding	42	GC07P093921	0.479052097	https://www.genecards.org/cgi-bin/carddisp.pl?gene=GNG11
GNG13	G Protein Subunit Gamma 13	Protein Coding	42	GC16M008026	0.479052097	https://www.genecards.org/cgi-bin/carddisp.pl?gene=GNG13
GNG8	G Protein Subunit Gamma 8	Protein Coding	42	GC19M070785	0.479052097	https://www.genecards.org/cgi-bin/carddisp.pl?gene=GNG8
PLA2G12B	Phospholipase A2 Group XIIB	Protein Coding	42	GC10M072934	0.479052097	https://www.genecards.org/cgi-bin/carddisp.pl?gene=PLA2G12B
SHC4	SHC Adaptor Protein 4	Protein Coding	42	GC15M048823	0.479052097	https://www.genecards.org/cgi-bin/carddisp.pl?gene=SHC4
PLA2G2F	Phospholipase A2 Group IIF	Protein Coding	40	GC01P020139	0.479052097	https://www.genecards.org/cgi-bin/carddisp.pl?gene=PLA2G2F
DIRAS3	DIRAS Family GTPase 3	Protein Coding	38	GC01M068045	0.479052097	https://www.genecards.org/cgi-bin/carddisp.pl?gene=DIRAS3
