# Supplementary material for: Identification and analysis of chemokine-related and NETosis-related genes in acute pancreatitis to develop a predictive model
Source: Front Genet. 2024 May 9;15:1389936. doi: 10.3389/fgene.2024.1389936 (PMC11112067; doi:10.3389/fgene.2024.1389936)
Supplement: Supplementary file 1 [file DataSheet1.ZIP › supplementary materials/Supplementary materials 4_netosis-related genes.csv]

Gene Symbol	Description	Category	Gifts	GC Id	Relevance score	GeneCards Link
PADI4	Peptidyl Arginine Deiminase 4	Protein Coding	51	GC01P017308	2.25754451751709	https://www.genecards.org/cgi-bin/carddisp.pl?gene=PADI4
CXCL8	C-X-C Motif Chemokine Ligand 8	Protein Coding	50	GC04P073740	1.81229972839355	https://www.genecards.org/cgi-bin/carddisp.pl?gene=CXCL8
ELANE	Elastase, Neutrophil Expressed	Protein Coding	58	GC19P003656	1.5702565908432	https://www.genecards.org/cgi-bin/carddisp.pl?gene=ELANE
PRTN3	Proteinase 3	Protein Coding	52	GC19P000840	1.5702565908432	https://www.genecards.org/cgi-bin/carddisp.pl?gene=PRTN3
CYBB	Cytochrome B-245 Beta Chain	Protein Coding	56	GC0XP037780	1.56481909751892	https://www.genecards.org/cgi-bin/carddisp.pl?gene=CYBB
KCNN3	Potassium Calcium-Activated Channel Subfamily N Member 3	Protein Coding	50	GC01M154697	1.56481909751892	https://www.genecards.org/cgi-bin/carddisp.pl?gene=KCNN3
IL1B	Interleukin 1 Beta	Protein Coding	54	GC02M112829	1.44922351837158	https://www.genecards.org/cgi-bin/carddisp.pl?gene=IL1B
ADA2	Adenosine Deaminase 2	Protein Coding	47	GC22M017214	1.43051290512085	https://www.genecards.org/cgi-bin/carddisp.pl?gene=ADA2
TNF	Tumor Necrosis Factor	Protein Coding	59	GC06P092154	1.34413468837738	https://www.genecards.org/cgi-bin/carddisp.pl?gene=TNF
IL6	Interleukin 6	Protein Coding	58	GC07P022725	1.34413468837738	https://www.genecards.org/cgi-bin/carddisp.pl?gene=IL6
NLRP3	NLR Family Pyrin Domain Containing 3	Protein Coding	55	GC01P247415	1.34413468837738	https://www.genecards.org/cgi-bin/carddisp.pl?gene=NLRP3
S100A11	S100 Calcium Binding Protein A11	Protein Coding	48	GC01M152032	1.34413468837738	https://www.genecards.org/cgi-bin/carddisp.pl?gene=S100A11
SLC44A2	Solute Carrier Family 44 Member 2	Protein Coding	48	GC19P010602	1.23961961269379	https://www.genecards.org/cgi-bin/carddisp.pl?gene=SLC44A2
MDK	Midkine	Protein Coding	50	GC11P046380	1.14650738239288	https://www.genecards.org/cgi-bin/carddisp.pl?gene=MDK
MIF	Macrophage Migration Inhibitory Factor	Protein Coding	55	GC22P023894	1.06743669509888	https://www.genecards.org/cgi-bin/carddisp.pl?gene=MIF
VWF	Von Willebrand Factor	Protein Coding	55	GC12M005949	1.06743669509888	https://www.genecards.org/cgi-bin/carddisp.pl?gene=VWF
AKT1	AKT Serine/Threonine Kinase 1	Protein Coding	61	GC14M104769	0.876543402671814	https://www.genecards.org/cgi-bin/carddisp.pl?gene=AKT1
ITGA2B	Integrin Subunit Alpha 2b	Protein Coding	59	GC17M051904	0.876543402671814	https://www.genecards.org/cgi-bin/carddisp.pl?gene=ITGA2B
SERPINA1	Serpin Family A Member 1	Protein Coding	56	GC14M094376	0.876543402671814	https://www.genecards.org/cgi-bin/carddisp.pl?gene=SERPINA1
PTPN22	Protein Tyrosine Phosphatase Non-Receptor Type 22	Protein Coding	54	GC01M113813	0.876543402671814	https://www.genecards.org/cgi-bin/carddisp.pl?gene=PTPN22
MIR4512	MicroRNA 4512	RNA Gene	13	GC15M066496	0.876543402671814	https://www.genecards.org/cgi-bin/carddisp.pl?gene=MIR4512
PROC	Protein C, Inactivator Of Coagulation Factors Va And VIIIa	Protein Coding	57	GC02P127418	0.633121609687805	https://www.genecards.org/cgi-bin/carddisp.pl?gene=PROC
MIR146A	MicroRNA 146a	RNA Gene	25	GC05P160485	0.572680056095123	https://www.genecards.org/cgi-bin/carddisp.pl?gene=MIR146A
PIK3CD	Phosphatidylinositol-4,5-Bisphosphate 3-Kinase Catalytic Subunit Delta	Protein Coding	60	GC01P009628	0.505056321620941	https://www.genecards.org/cgi-bin/carddisp.pl?gene=PIK3CD
PIK3CG	Phosphatidylinositol-4,5-Bisphosphate 3-Kinase Catalytic Subunit Gamma	Protein Coding	55	GC07P106865	0.505056321620941	https://www.genecards.org/cgi-bin/carddisp.pl?gene=PIK3CG
SERPINB1	Serpin Family B Member 1	Protein Coding	47	GC06M002852	0.426850527524948	https://www.genecards.org/cgi-bin/carddisp.pl?gene=SERPINB1
MPO	Myeloperoxidase	Protein Coding	59	GC17M058269	0.381786704063416	https://www.genecards.org/cgi-bin/carddisp.pl?gene=MPO
C5	Complement C5	Protein Coding	53	GC09M120933	0.381786704063416	https://www.genecards.org/cgi-bin/carddisp.pl?gene=C5
C5AR1	Complement C5a Receptor 1	Protein Coding	51	GC19P047290	0.381786704063416	https://www.genecards.org/cgi-bin/carddisp.pl?gene=C5AR1
PTEN	Phosphatase And Tensin Homolog	Protein Coding	59	GC10P094594	0.330636978149414	https://www.genecards.org/cgi-bin/carddisp.pl?gene=PTEN
ITGB2	Integrin Subunit Beta 2	Protein Coding	57	GC21M044885	0.330636978149414	https://www.genecards.org/cgi-bin/carddisp.pl?gene=ITGB2
ERN1	Endoplasmic Reticulum To Nucleus Signaling 1	Protein Coding	53	GC17M064039	0.330636978149414	https://www.genecards.org/cgi-bin/carddisp.pl?gene=ERN1
ORM1	Orosomucoid 1	Protein Coding	48	GC09P114323	0.330636978149414	https://www.genecards.org/cgi-bin/carddisp.pl?gene=ORM1
CAMP	Cathelicidin Antimicrobial Peptide	Protein Coding	46	GC03P049961	0.330636978149414	https://www.genecards.org/cgi-bin/carddisp.pl?gene=CAMP
GSDMD	Gasdermin D	Protein Coding	45	GC08P143553	0.330636978149414	https://www.genecards.org/cgi-bin/carddisp.pl?gene=GSDMD
CLEC5A	C-Type Lectin Domain Containing 5A	Protein Coding	40	GC07M141927	0.330636978149414	https://www.genecards.org/cgi-bin/carddisp.pl?gene=CLEC5A
TLR2	Toll Like Receptor 2	Protein Coding	59	GC04P153684	0.269963979721069	https://www.genecards.org/cgi-bin/carddisp.pl?gene=TLR2
CDC42	Cell Division Cycle 42	Protein Coding	57	GC01P022052	0.269963979721069	https://www.genecards.org/cgi-bin/carddisp.pl?gene=CDC42
CXCR2	C-X-C Motif Chemokine Receptor 2	Protein Coding	57	GC02P218125	0.269963979721069	https://www.genecards.org/cgi-bin/carddisp.pl?gene=CXCR2
FAS	Fas Cell Surface Death Receptor	Protein Coding	57	GC10P094616	0.269963979721069	https://www.genecards.org/cgi-bin/carddisp.pl?gene=FAS
FCGR2A	Fc Gamma Receptor IIa	Protein Coding	55	GC01P161505	0.269963979721069	https://www.genecards.org/cgi-bin/carddisp.pl?gene=FCGR2A
F3	Coagulation Factor III, Tissue Factor	Protein Coding	52	GC01M094610	0.269963979721069	https://www.genecards.org/cgi-bin/carddisp.pl?gene=F3
HABP2	Hyaluronan Binding Protein 2	Protein Coding	52	GC10P113550	0.269963979721069	https://www.genecards.org/cgi-bin/carddisp.pl?gene=HABP2
CHIT1	Chitinase 1	Protein Coding	51	GC01M203213	0.269963979721069	https://www.genecards.org/cgi-bin/carddisp.pl?gene=CHIT1
TNFSF10	TNF Superfamily Member 10	Protein Coding	51	GC03M172505	0.269963979721069	https://www.genecards.org/cgi-bin/carddisp.pl?gene=TNFSF10
IL17A	Interleukin 17A	Protein Coding	50	GC06P052186	0.269963979721069	https://www.genecards.org/cgi-bin/carddisp.pl?gene=IL17A
PADI2	Peptidyl Arginine Deiminase 2	Protein Coding	49	GC01M017066	0.269963979721069	https://www.genecards.org/cgi-bin/carddisp.pl?gene=PADI2
MMP2	Matrix Metallopeptidase 2	Protein Coding	60	GC16P055390	0.190893352031708	https://www.genecards.org/cgi-bin/carddisp.pl?gene=MMP2
FN1	Fibronectin 1	Protein Coding	57	GC02M215360	0.190893352031708	https://www.genecards.org/cgi-bin/carddisp.pl?gene=FN1
MAP3K7	Mitogen-Activated Protein Kinase Kinase Kinase 7	Protein Coding	57	GC06M090513	0.190893352031708	https://www.genecards.org/cgi-bin/carddisp.pl?gene=MAP3K7
F12	Coagulation Factor XII	Protein Coding	56	GC05M177402	0.190893352031708	https://www.genecards.org/cgi-bin/carddisp.pl?gene=F12
RIPK1	Receptor Interacting Serine/Threonine Kinase 1	Protein Coding	56	GC06P003333	0.190893352031708	https://www.genecards.org/cgi-bin/carddisp.pl?gene=RIPK1
SYK	Spleen Associated Tyrosine Kinase	Protein Coding	56	GC09P092704	0.190893352031708	https://www.genecards.org/cgi-bin/carddisp.pl?gene=SYK
TLR8	Toll Like Receptor 8	Protein Coding	56	GC0XP012924	0.190893352031708	https://www.genecards.org/cgi-bin/carddisp.pl?gene=TLR8
PTK2B	Protein Tyrosine Kinase 2 Beta	Protein Coding	55	GC08P027311	0.190893352031708	https://www.genecards.org/cgi-bin/carddisp.pl?gene=PTK2B
TLR7	Toll Like Receptor 7	Protein Coding	55	GC0XP012867	0.190893352031708	https://www.genecards.org/cgi-bin/carddisp.pl?gene=TLR7
HIF1A	Hypoxia Inducible Factor 1 Subunit Alpha	Protein Coding	54	GC14P061695	0.190893352031708	https://www.genecards.org/cgi-bin/carddisp.pl?gene=HIF1A
HMGB1	High Mobility Group Box 1	Protein Coding	54	GC13M030456	0.190893352031708	https://www.genecards.org/cgi-bin/carddisp.pl?gene=HMGB1
FCGR3A	Fc Gamma Receptor IIIa	Protein Coding	53	GC01M161541	0.190893352031708	https://www.genecards.org/cgi-bin/carddisp.pl?gene=FCGR3A
IRF5	Interferon Regulatory Factor 5	Protein Coding	53	GC07P128937	0.190893352031708	https://www.genecards.org/cgi-bin/carddisp.pl?gene=IRF5
PFKL	Phosphofructokinase, Liver Type	Protein Coding	52	GC21P044300	0.190893352031708	https://www.genecards.org/cgi-bin/carddisp.pl?gene=PFKL
PLAUR	Plasminogen Activator, Urokinase Receptor	Protein Coding	52	GC19M043646	0.190893352031708	https://www.genecards.org/cgi-bin/carddisp.pl?gene=PLAUR
TRAF3IP2	TRAF3 Interacting Protein 2	Protein Coding	52	GC06M111555	0.190893352031708	https://www.genecards.org/cgi-bin/carddisp.pl?gene=TRAF3IP2
IL9	Interleukin 9	Protein Coding	50	GC05M135891	0.190893352031708	https://www.genecards.org/cgi-bin/carddisp.pl?gene=IL9
S100A9	S100 Calcium Binding Protein A9	Protein Coding	50	GC01P153357	0.190893352031708	https://www.genecards.org/cgi-bin/carddisp.pl?gene=S100A9
SELL	Selectin L	Protein Coding	50	GC01M169690	0.190893352031708	https://www.genecards.org/cgi-bin/carddisp.pl?gene=SELL
DDIT4	DNA Damage Inducible Transcript 4	Protein Coding	48	GC10P072273	0.190893352031708	https://www.genecards.org/cgi-bin/carddisp.pl?gene=DDIT4
S100A8	S100 Calcium Binding Protein A8	Protein Coding	48	GC01M153391	0.190893352031708	https://www.genecards.org/cgi-bin/carddisp.pl?gene=S100A8
P2RY14	Purinergic Receptor P2Y14	Protein Coding	47	GC03M151212	0.190893352031708	https://www.genecards.org/cgi-bin/carddisp.pl?gene=P2RY14
IL33	Interleukin 33	Protein Coding	46	GC09P007685	0.190893352031708	https://www.genecards.org/cgi-bin/carddisp.pl?gene=IL33
LRG1	Leucine Rich Alpha-2-Glycoprotein 1	Protein Coding	46	GC19M006864	0.190893352031708	https://www.genecards.org/cgi-bin/carddisp.pl?gene=LRG1
CGAS	Cyclic GMP-AMP Synthase	Protein Coding	42	GC06M073419	0.190893352031708	https://www.genecards.org/cgi-bin/carddisp.pl?gene=CGAS
FBXW7-AS1	FBXW7 Antisense RNA 1	RNA Gene	18	GC04P152338	0.190893352031708	https://www.genecards.org/cgi-bin/carddisp.pl?gene=FBXW7-AS1
