# Supplementary material for: Identification and analysis of chemokine-related and NETosis-related genes in acute pancreatitis to develop a predictive model
Source: Front Genet. 2024 May 9;15:1389936. doi: 10.3389/fgene.2024.1389936 (PMC11112067; doi:10.3389/fgene.2024.1389936)
Supplement: Supplementary file 1 [file DataSheet1.ZIP › supplementary materials/Supplementary materials 5_details of DECRGs and DENRGs.xls]

## Sheet: Sheet1
id	AveExpr	t	P.Value	adj.P.Val	logFC
AIF1	10.091	-10.0563	1.54e-17	1.66e-14	1.11583
IL18	6.46902	-9.21623	1.48e-15	5.75e-13	1.14904
PRKACB	9.57417	7.55709	9.9e-12	5.81e-10	-1.08326
CACNA1E	6.41222	-6.81997	4.19e-10	1.28e-08	1.5696
ITK	10.0526	6.68181	8.32e-10	2.24e-08	-1.16659
CCL5	10.6406	5.93339	3.07e-08	4.91e-07	-1.02302
CACNA2D2	4.94003	5.60703	1.39e-07	1.82e-06	-1.20473
CCR7	9.25688	5.53424	1.93e-07	2.42e-06	-1.13106
IL10	2.77347	-5.45022	2.82e-07	3.36e-06	1.85575
CXCR3	4.73246	5.24901	6.88e-07	7.4e-06	-1.20045
IL18R1	8.76336	-4.32255	3.25e-05	0.000219907	1.06884
FFAR3	1.70698	-4.31178	3.39e-05	0.000228383	1.09241
S100A8	12.6191	-8.71556	2.2e-14	4.38e-12	2.11341
S100A9	14.7308	-7.37795	2.49e-11	1.22e-09	1.36565
CAMP	6.27018	-7.35498	2.8e-11	1.34e-09	1.6692
F12	3.26043	-6.79618	4.72e-10	1.4e-08	1.38756
ORM1	6.31852	-6.26456	6.37e-09	1.26e-07	1.99906
CHIT1	4.25155	-4.81463	4.44e-06	3.81e-05	1.13799
CLEC5A	6.75302	-4.58539	1.14e-05	8.7e-05	1.14504
